# Supplementary material for: Membrane protein regulators of melanoma pulmonary colonization identified using a CRISPRa screen and spontaneous metastasis assay in mice
Source: G3 (Bethesda). 2021 May 8;11(7):jkab157. doi: 10.1093/g3journal/jkab157 (PMC8495943; doi:10.1093/g3journal/jkab157)
Supplement: jkab157_Supplementary_Data [file jkab157_supplementary_data.zip]

Archive with 4 entries (3 files):
- jkab157-suppl_data/
- jkab157-suppl_data/GENETICS-G3-2021-402466-s01.docx
- jkab157-suppl_data/GENETICS-G3-2021-402466-s02.xlsx
- jkab157-suppl_data/GENETICS-G3-2021-402466-s03.xlsx
