# Supplementary material for: Membrane protein regulators of melanoma pulmonary colonization identified using a CRISPRa screen and spontaneous metastasis assay in mice
Source: G3 (Bethesda). 2021 May 8;11(7):jkab157. doi: 10.1093/g3journal/jkab157 (PMC8495943; doi:10.1093/g3journal/jkab157)
Supplement: jkab157_Supplementary_Data [file jkab157_supplementary_data.zip › jkab157-suppl_data/GENETICS-G3-2021-402466-s02.xlsx]

## Sheet: Sheet1
Supplementary Table 1. Details of the mice used in the study.
Mouse ID' is the name of the mouse.
Cage ID' is the identification number of the cage in which the mouse was housed for the duration of the experiment.
There are the three groups ('Cohort') in which the mice were dosed: A, B or C.
Days PD' is the number of days post-dosing (subcutaneous administration of the tumor cells) after which the mouse was humanely sacrificed.
Lung ID' is the identification number of the lung (all 5 lobes) that was taken from the mouse for DNA extraction and gRNA analysis.
Visible lung metastasis' details whether any metastases were macroscopically apparent on the lungs at the time of collection.
Mouse ID	Cage ID	Cohort	Days PD	Lung ID	Visible lung metastasis
NSGM106.2L	C00933009	A	14	L_A_4	1 small black spot (~1mm2)
NSGM85.3b	C00932989	A	14	L_A_5	None
NSGM99.3f	C00935044	A	14	L_A_6	None
NSGM109.1j	C00935586	A	14	L_A_7	None
NSGM109.1g	C00935586	A	14	L_A_8	None
NSGM109.1f	C00935586	A	14	L_A_9	None
NSGM109.1i	C00935586	A	14	L_A_10	None
NSGM109.1h	C00935586	A	14	L_A_11	None
NSGM106.2k	C00933009	A	16	L_A_16	None
NSGM99.3e	C00935044	A	16	L_A_17	None
NSGM99.3g	C00935044	A	16	L_A_18	None
NSGM99.3d	C00935044	A	16	L_A_19	None
NSGM106.2m	C00933009	A	21	L_A_26	None
NSGM85.3a	C00932989	A	21	L_A_27	None
NSGM111.1f	C00936553	B	14	L_B_4	None
NSGM111.1e	C00936553	B	14	L_B_5	None
NSGM111.1h	C00936553	B	14	L_B_6	None
NSGM110.1e	C00935588	B	14	L_B_7	None
NSGM110.1f	C00935588	B	14	L_B_8	None
NSGM110.1g	C00935588	B	14	L_B_9	None
NSGM111.1d	C00936552	B	14	L_B_10	None
NSGM111.1a	C00936552	B	14	L_B_11	None
NSGM111.1b	C00936552	B	16	L_B_18	None
NSGM111.1c	C00936552	B	16	L_B_19	Numerous tiny black 'specks'
NSGM111.1g	C00936553	B	16	L_B_20	None
NSGM111.1i	C00935588	B	21	L_B_28	None
NSGM111.1j	C00936554	B	21	L_B_29	Several black spots (~1mm2 each)
NSGM107.1h	C00937561	C	14	L_C_4	None
NSGM107.1k	C00937561	C	14	L_C_5	None
NSGM107.1l	C00937561	C	14	L_C_6	None
NSGM107.1i	C00937561	C	14	L_C_7	None
NSGM108.1j	C00936547	C	14	L_C_8	None
NSGM108.1i	C00936547	C	14	L_C_9	None
NSGM113.1d	C00936530	C	14	L_C_10	None
NSGM88.3d	C00937521	C	14	L_C_11	None
NSGM113.1f	C00936530	C	14	L_C_12	None
NSGM107.1j	C00937561	C	16	L_C_21	None
NSGM111.1k	C00936547	C	16	L_C_22	None
NSGM108.1h	C00936547	C	16	L_C_23	None
NSGM113.1e	C00936530	C	16	L_C_24	None
