# Supplementary material for: Membrane protein regulators of melanoma pulmonary colonization identified using a CRISPRa screen and spontaneous metastasis assay in mice
Source: G3 (Bethesda). 2021 May 8;11(7):jkab157. doi: 10.1093/g3journal/jkab157 (PMC8495943; doi:10.1093/g3journal/jkab157)
Supplement: jkab157_Supplementary_Data [file jkab157_supplementary_data.zip › jkab157-suppl_data/GENETICS-G3-2021-402466-s03.xlsx]

## Sheet: Supp Table 2
Supplementary Table 2. Details of the gRNAs identified in the lungs of mice.
gRNA' (column A) is the ID of the gRNA is as it exists in Weissman's CRISPRa 'm6' sub-library and 'gene' (column B) is gene whose transcription start site is targeted by the gRNA.
The values obtained for the cells at day 0 ("d0") are shown in blue (columns C-F) and the values obtained for the lungs at time of collection ("lungs") are shown in green (columns G-J); n = number of samples, m = mean, sd = standard deviation, sem = standard error of the mean.
The z-score ("z_lungs_d0"; column K) shown in red, is calculated as detailed in the Materials and Methods.
Shown in purple (columns L-N) are the details related to the lungs in which the gRNA was found in the 98th percentile ("high_lungs"). Specifically, the number of lungs in which the gRNA was found in 98th percentile of abundance ("sample count"), the IDs of those particular samples ("sample_IDs") and the percentile ranking of the relative abundance that gRNA in those samples ("ranks").
gRNA	gene	n_d0	m_d0	sd_d0	sem_d0	n_lungs	m_lungs	sd_lungs	sem_lungs	z_lungs_d0	high_lungs_sample_count	high_lungs_sample_IDs	high_lungs_ranks
Fut7_-_25424489.23-P1	Fut7	5	623	400.437	179.081	40	21520.3	12273.7	1940.64	10.7683	16	L_A_17 L_C_5 L_B_10 L_B_9 L_C_24 L_B_29 L_B_28 L_C_4 L_C_10 L_C_21 L_A_9 L_B_7 L_B_20 L_B_18 L_A_8 L_A_18	1 1 1 0.999 0.999 0.998 0.998 0.997 0.997 0.997 0.995 0.995 0.993 0.986 0.983 0.982
Mgat5_+_127204830.23-P1P2	Mgat5	5	569	72.5844	32.4607	39	4174.13	2636.34	422.152	8.53988	13	L_A_26 L_B_29 L_C_24 L_C_4 L_C_21 L_B_7 L_B_20 L_B_28 L_C_10 L_B_18 L_C_5 L_A_9 L_A_18	0.999 0.999 0.998 0.997 0.997 0.996 0.994 0.993 0.993 0.987 0.986 0.981 0.98
Olfr322_+_58665093.23-ENSMUST00000072030.3	Olfr322	5	549.8	114.711	51.3005	38	1399.7	862.184	139.865	6.07658	13	L_C_7 L_A_17 L_B_29 L_C_12 L_A_10 L_B_20 L_C_21 L_B_28 L_B_10 L_C_24 L_B_7 L_A_18 L_A_9	0.998 0.998 0.996 0.996 0.994 0.992 0.989 0.988 0.986 0.986 0.986 0.985 0.981
Olfr441_-_43115495.23-ENSMUST00000095954.3	Olfr441	5	348.6	80.8226	36.145	38	2081.68	1181.12	191.603	9.04517	13	L_A_27 L_A_10 L_B_29 L_C_24 L_B_9 L_B_18 L_A_5 L_C_21 L_A_4 L_C_10 L_C_4 L_B_11 L_A_18	0.999 0.999 0.997 0.996 0.993 0.993 0.989 0.987 0.984 0.983 0.982 0.981 0.98
Pcdh7_+_57718932.23-P2	Pcdh7	5	574.4	97.654	43.6722	40	4028.45	2503.73	395.875	8.72511	13	L_A_17 L_C_7 L_B_18 L_B_10 L_B_9 L_B_29 L_C_24 L_C_21 L_C_4 L_B_20 L_B_28 L_B_7 L_A_18	1 1 0.999 0.999 0.999 0.998 0.997 0.995 0.991 0.99 0.987 0.982 0.981
Tmem116_-_121463146.23-P2	Tmem116	5	612.4	202.288	90.4658	40	4506.32	2904.63	459.262	8.47866	13	L_A_17 L_C_7 L_C_24 L_B_28 L_C_21 L_B_29 L_B_20 L_B_7 L_C_23 L_A_18 L_A_8 L_A_19 L_A_11	0.999 0.998 0.996 0.995 0.995 0.992 0.991 0.989 0.989 0.989 0.987 0.985 0.985
Glipr1l1_+_112059931.23-P1P2	Glipr1l1	5	536.6	59.3532	26.5435	39	3828.38	2609.46	417.849	7.87794	12	L_A_17 L_A_27 L_B_29 L_A_10 L_C_24 L_B_20 L_C_21 L_B_10 L_C_4 L_B_19 L_A_9 L_A_18	0.995 0.995 0.995 0.994 0.992 0.99 0.99 0.985 0.984 0.983 0.981 0.981
Mlana_-_29697685.23-P1P2	Mlana	5	674.2	127.709	57.1134	37	2385.01	1648.64	271.034	6.31217	12	L_A_17 L_B_29 L_C_24 L_C_21 L_B_28 L_A_10 L_C_4 L_A_5 L_B_20 L_A_9 L_A_18 L_C_22	0.996 0.995 0.993 0.993 0.991 0.988 0.988 0.985 0.985 0.983 0.983 0.983
Tmem252_+_24673705.23-P1P2	Tmem252	5	367.6	118.483	52.9874	40	5952.93	3591.57	567.877	9.83545	12	L_C_12 L_B_9 L_B_7 L_B_29 L_C_24 L_C_21 L_B_18 L_B_28 L_A_9 L_B_20 L_A_8 L_A_18	1 1 0.999 0.999 0.998 0.998 0.995 0.994 0.989 0.985 0.983 0.982
B3gat2_+_23761820.23-P1P2	B3gat2	5	722.2	118.124	52.8265	39	4620.46	3267.04	523.144	7.4516	11	L_A_17 L_A_26 L_B_29 L_C_24 L_C_21 L_C_4 L_B_10 L_B_19 L_A_7 L_A_8 L_A_18	0.997 0.997 0.996 0.996 0.994 0.993 0.989 0.986 0.984 0.983 0.982
Ccl7_-_82045617.23-P1P2	Ccl7	5	594.8	48.4531	21.6689	40	3632.45	2284.83	361.263	8.40842	11	L_A_26 L_C_21 L_B_29 L_B_9 L_B_20 L_B_18 L_C_4 L_B_28 L_A_19 L_A_18 L_A_8	0.999 0.997 0.996 0.995 0.993 0.992 0.991 0.99 0.989 0.986 0.985
Clcn1_+_42286571.23-P1P2	Clcn1	5	814.8	67.7252	30.2876	39	8299.03	5578.27	893.238	8.37876	11	L_A_26 L_B_29 L_B_9 L_C_24 L_C_21 L_B_20 L_C_4 L_B_28 L_C_23 L_A_8 L_A_18	0.999 0.999 0.998 0.998 0.996 0.994 0.99 0.989 0.987 0.985 0.98
Fcamr_+_130800578.23-P1P2	Fcamr	5	426	97.3011	43.5144	38	1674.63	980.564	159.068	7.84965	11	L_B_29 L_B_28 L_C_24 L_C_21 L_B_9 L_B_18 L_C_5 L_C_22 L_B_7 L_A_18 L_A_8	0.999 0.997 0.997 0.993 0.99 0.989 0.988 0.986 0.986 0.984 0.984
Sppl3_-_115010895.23-P1P2	Sppl3	5	698.6	175.341	78.4147	39	4039.51	2721.77	435.832	7.6656	11	L_C_7 L_B_29 L_C_21 L_C_24 L_C_4 L_B_28 L_B_7 L_A_9 L_C_22 L_A_18 L_A_8	0.999 0.998 0.997 0.997 0.995 0.993 0.99 0.99 0.99 0.984 0.983
Xkr8_+_132732630.23-P1P2	Xkr8	5	407.6	91.5576	40.9458	40	2612.88	2001.53	316.47	6.96835	11	L_A_17 L_A_27 L_B_29 L_C_24 L_B_10 L_C_21 L_C_10 L_B_19 L_A_18 L_A_19 L_C_22	1 0.999 0.998 0.995 0.993 0.991 0.991 0.988 0.986 0.986 0.986
Gpr135_+_72071185.23-P1P2	Gpr135	5	429.8	177.534	79.3955	37	2453.14	1717.26	282.317	7.1669	10	L_A_17 L_B_29 L_A_5 L_C_21 L_B_20 L_C_24 L_A_4 L_C_4 L_A_9 L_A_18	0.998 0.997 0.992 0.992 0.991 0.99 0.989 0.986 0.985 0.984
Olfr446_+_42926902.23-ENSMUST00000101461.1	Olfr446	5	724.4	148.035	66.2032	40	10064.1	7312.8	1156.26	8.07754	10	L_A_17 L_A_26 L_B_29 L_C_24 L_B_9 L_C_21 L_C_4 L_B_10 L_B_19 L_A_18	0.999 0.999 0.998 0.998 0.997 0.995 0.993 0.99 0.986 0.983
Smim3_+_60501756.23-P1P2	Smim3	5	506.6	131.131	58.6435	39	4435.74	3364.98	538.829	7.29201	10	L_A_17 L_B_29 L_C_24 L_C_5 L_C_21 L_C_4 L_B_10 L_B_19 L_A_7 L_A_18	0.999 0.998 0.996 0.996 0.993 0.992 0.99 0.987 0.981 0.98
Tmem229b_+_79007477.23-P1	Tmem229b	5	664	109.124	48.8016	39	3859.72	2891.35	462.986	6.90241	10	L_A_17 L_A_26 L_B_29 L_C_24 L_C_21 L_A_9 L_A_7 L_A_16 L_B_19 L_A_18	0.999 0.999 0.998 0.997 0.993 0.987 0.985 0.984 0.982 0.981
Trpv4_+_114658528.23-P1P2	Trpv4	5	353.8	53.0255	23.7137	39	3046.05	2009.47	321.773	8.36692	10	L_B_29 L_B_20 L_B_7 L_C_24 L_C_21 L_A_9 L_A_16 L_C_9 L_A_18 L_A_8	1 0.998 0.997 0.993 0.992 0.992 0.987 0.982 0.982 0.981
1810033B17Rik_-_3665611.23-P1P2	1810033B17Rik	5	875.8	93.6894	41.8992	39	2772.76	1646.39	263.633	7.19543	9	L_A_17 L_A_27 L_B_29 L_B_9 L_B_20 L_B_18 L_A_19 L_A_18 L_A_8	0.998 0.998 0.997 0.996 0.993 0.992 0.989 0.989 0.984
Ager_-_34597640.23-P1P2	Ager	5	527.2	98.857	44.2102	39	2459.95	2038.61	326.439	5.9207	9	L_B_29 L_C_24 L_C_21 L_A_5 L_C_5 L_B_19 L_C_4 L_A_18 L_A_9	1 0.997 0.992 0.991 0.991 0.991 0.988 0.986 0.985
Cdh19_-_110977514.23-P1P2	Cdh19	5	627	231.988	103.748	38	2175.71	1729.74	280.6	5.51928	9	L_A_26 L_B_29 L_C_21 L_B_20 L_B_9 L_B_28 L_C_10 L_A_18 L_A_11	0.994 0.993 0.99 0.985 0.983 0.982 0.982 0.981 0.981
Dram2_+_106547455.23-P1P2	Dram2	5	526.4	128.574	57.5001	38	3095.34	2152.52	349.185	7.35696	9	L_A_17 L_B_29 L_C_24 L_B_10 L_C_21 L_C_10 L_B_19 L_A_19 L_A_18	0.999 0.998 0.995 0.995 0.992 0.99 0.985 0.981 0.981
Fam65a_+_105605057.23-P1P2	Fam65a	5	542.2	105.921	47.3692	39	4305.95	3068.22	491.308	7.66067	9	L_A_17 L_B_29 L_B_10 L_C_4 L_C_24 L_C_21 L_B_19 L_A_18 L_A_8	1 0.998 0.998 0.997 0.996 0.995 0.988 0.982 0.982
Fam69b_+_26628359.23-P1P2	Fam69b	5	298.6	49.8829	22.3083	39	2899.59	2477.89	396.78	6.55525	9	L_A_17 L_B_29 L_C_24 L_C_21 L_C_4 L_B_19 L_B_10 L_A_9 L_A_18	0.997 0.996 0.991 0.99 0.985 0.983 0.982 0.982 0.981
Gpr160_+_30855832.23-P1P2	Gpr160	5	564.6	102.077	45.6504	37	1214	734.065	120.68	5.38119	9	L_A_17 L_A_26 L_C_24 L_A_5 L_C_4 L_B_10 L_B_7 L_A_18 L_A_9	0.998 0.997 0.993 0.989 0.986 0.986 0.985 0.981 0.981
Impg2_+_56204079.23-P1P2	Impg2	5	243.8	41.8533	18.7174	37	1654.57	1255.98	206.481	6.83242	9	L_A_17 L_B_29 L_C_24 L_C_21 L_C_4 L_C_11 L_B_9 L_A_9 L_A_18	0.998 0.998 0.995 0.994 0.994 0.992 0.987 0.981 0.98
Mcam_+_44134424.23-P1P2	Mcam	5	636.6	107.978	48.2893	40	1726.06	1151.41	182.055	5.98426	9	L_B_29 L_B_9 L_C_24 L_C_21 L_B_10 L_C_4 L_A_10 L_C_23 L_A_18	0.999 0.998 0.995 0.994 0.989 0.985 0.983 0.982 0.981
non-targeting_01451	negative_control	5	396.6	105.666	47.2553	35	2168.46	1768.24	298.887	5.92818	9	L_B_29 L_A_10 L_A_5 L_C_24 L_C_21 L_C_4 L_B_10 L_B_19 L_A_18	0.998 0.997 0.997 0.995 0.991 0.988 0.986 0.986 0.984
non-targeting_01467	negative_control	5	546.8	135.145	60.4387	40	1844.81	1524.66	241.069	5.38439	9	L_B_29 L_C_24 L_A_27 L_C_21 L_C_4 L_A_19 L_C_23 L_A_18 L_B_19	0.997 0.996 0.994 0.991 0.99 0.989 0.987 0.987 0.98
Olfr1020_+_85849097.23-ENSMUST00000055840.4	Olfr1020	5	1100.4	295.255	132.042	39	2662.51	1671.91	267.72	5.83487	9	L_B_29 L_C_24 L_C_21 L_B_18 L_A_10 L_B_10 L_B_28 L_C_4 L_A_16	0.998 0.996 0.995 0.995 0.994 0.993 0.993 0.993 0.984
Olfr24_+_18755969.23-ENSMUST00000066997.2	Olfr24	5	698	83.8063	37.4793	39	2276.55	1463.36	234.325	6.73658	9	L_B_29 L_A_17 L_C_24 L_C_21 L_B_20 L_A_5 L_B_9 L_C_10 L_A_18	0.998 0.995 0.994 0.994 0.993 0.991 0.99 0.99 0.983
Olfr592_-_103186195.23-ENSMUST00000098207.1	Olfr592	5	564	138.588	61.9782	39	2979.67	1695.74	271.535	8.89634	9	L_B_29 L_A_10 L_C_21 L_B_20 L_C_24 L_B_10 L_C_5 L_B_9 L_A_18	0.998 0.996 0.996 0.996 0.993 0.992 0.985 0.985 0.985
Pvrl4_+_171370269.23-P1P2	Pvrl4	5	475	113.007	50.5381	38	1612.95	1132.71	183.751	6.19289	9	L_A_17 L_A_26 L_B_29 L_B_20 L_A_5 L_B_18 L_C_5 L_A_9 L_A_18	0.998 0.996 0.994 0.991 0.989 0.987 0.984 0.981 0.98
Qrfp_-_31810674.23-P1P2	Qrfp	5	529.6	129.976	58.1271	36	1746.53	1101.25	183.542	6.63024	9	L_C_21 L_B_29 L_C_24 L_B_20 L_B_28 L_B_18 L_C_23 L_A_18 L_A_8	0.998 0.997 0.993 0.992 0.992 0.991 0.989 0.986 0.982
Sdk2_+_114067283.23-P1P2	Sdk2	5	444	133.955	59.9066	37	1390.2	1093.23	179.727	5.26468	9	L_A_26 L_A_17 L_A_27 L_C_12 L_C_24 L_A_9 L_C_11 L_B_6 L_B_19	0.998 0.995 0.992 0.988 0.987 0.986 0.985 0.984 0.984
Tmem130_+_144761739.23-P1P2	Tmem130	5	480.6	147.314	65.8806	39	1991.77	1458.52	233.551	6.47041	9	L_B_29 L_A_10 L_C_4 L_C_21 L_C_24 L_C_10 L_A_9 L_A_18 L_A_8	0.999 0.999 0.997 0.995 0.993 0.988 0.987 0.986 0.983
Tmem232_+_65540839.23-P1P2	Tmem232	5	652	120.31	53.8043	39	1881.1	1494.24	239.27	5.13688	9	L_B_29 L_C_24 L_C_21 L_A_5 L_B_9 L_C_4 L_C_11 L_A_18 L_A_8	0.995 0.992 0.99 0.989 0.988 0.986 0.986 0.983 0.982
Cyp26c1_+_37685077.23-P1P2	Cyp26c1	5	528.4	62.3242	27.8722	35	1353.51	807.205	136.443	6.04731	8	L_B_29 L_A_17 L_A_26 L_C_21 L_A_5 L_B_20 L_C_24 L_A_18	0.999 0.997 0.996 0.996 0.996 0.992 0.987 0.986
Fam26f_+_34128113.23-P1P2	Fam26f	5	710.2	76.4441	34.1868	39	2263.31	1412.28	226.145	6.86774	8	L_A_17 L_B_29 L_A_10 L_C_24 L_C_21 L_B_20 L_C_11 L_A_18	1 0.998 0.996 0.995 0.994 0.994 0.989 0.983
Fitm1_+_55575477.23-P1P2	Fitm1	5	361	131.032	58.5995	39	3139.9	2567.01	411.05	6.76048	8	L_A_17 L_C_24 L_C_21 L_B_29 L_B_20 L_B_28 L_A_18 L_A_8	0.998 0.997 0.991 0.989 0.988 0.986 0.986 0.981
Gipr_+_19166344.23-P1P2	Gipr	5	430.8	106.081	47.4409	37	2754.08	2042.22	335.739	6.9199	8	L_A_17 L_A_27 L_B_29 L_C_21 L_C_24 L_A_18 L_A_9 L_B_4	0.999 0.993 0.99 0.99 0.988 0.986 0.985 0.984
Ifnlr1_+_135686301.23-P1P2	Ifnlr1	5	527	48.9949	21.9112	38	2136.58	1660.25	269.329	5.97627	8	L_A_17 L_B_29 L_C_24 L_A_10 L_C_21 L_B_19 L_C_11 L_A_18	0.997 0.997 0.994 0.993 0.991 0.988 0.987 0.984
Igsf9_+_172482039.23-P1P2	Igsf9	5	738.8	125.023	55.9119	40	4512.5	3427.27	541.9	6.96384	8	L_A_26 L_B_29 L_C_24 L_C_4 L_C_21 L_B_10 L_B_19 L_A_18	1 0.999 0.996 0.995 0.992 0.99 0.987 0.983
Lsmem1_+_40199416.23-P1P2	Lsmem1	5	631	112.29	50.2175	38	1658.6	1002.7	162.66	6.31749	8	L_A_26 L_A_27 L_B_20 L_C_21 L_B_28 L_B_10 L_A_9 L_A_18	0.997 0.994 0.992 0.991 0.991 0.99 0.99 0.98
non-targeting_01400	negative_control	5	170.2	30.971	13.8506	39	2800.82	2081.37	333.286	7.89299	8	L_B_29 L_B_18 L_C_24 L_C_21 L_B_9 L_A_9 L_A_8 L_A_18	0.999 0.998 0.996 0.996 0.991 0.985 0.981 0.98
Nkain3_+_20779029.23-P1P2	Nkain3	5	250.2	108.792	48.6533	38	2727.54	2061.7	334.451	7.40716	8	L_B_29 L_C_24 L_C_21 L_C_4 L_C_10 L_B_9 L_A_9 L_A_18	0.998 0.996 0.994 0.992 0.991 0.987 0.986 0.981
Npffr2_-_89526846.23-P1P2	Npffr2	5	539	120.576	53.9231	38	1829.42	1068.52	173.337	7.44456	8	L_B_29 L_B_9 L_B_20 L_C_21 L_C_24 L_C_12 L_B_7 L_A_16	0.999 0.998 0.998 0.998 0.998 0.995 0.991 0.983
Olfr410_-_74335551.23-ENSMUST00000052254.4	Olfr410	5	813.6	156.59	70.029	39	6806.58	5318	851.562	7.03763	8	L_B_29 L_C_24 L_C_21 L_C_4 L_B_10 L_B_19 L_A_7 L_A_18	0.998 0.995 0.995 0.994 0.993 0.993 0.99 0.988
Slc31a2_+_62286341.23-P1P2	Slc31a2	5	485	55.8883	24.994	40	6003.52	4835.23	764.517	7.21831	8	L_B_29 L_C_24 L_C_4 L_B_10 L_C_21 L_A_9 L_B_19 L_A_18	1 0.999 0.998 0.998 0.996 0.99 0.99 0.983
Slc44a5_+_153973540.23-P1P2	Slc44a5	5	270.2	27.7074	12.3911	38	2838.29	2434.3	394.896	6.50321	8	L_A_17 L_B_29 L_C_24 L_C_21 L_B_10 L_A_9 L_B_19 L_A_18	0.997 0.997 0.997 0.996 0.996 0.995 0.989 0.981
Slc5a10_-_61720161.23-P1P2	Slc5a10	5	307.4	80.7205	36.0993	37	2250.05	1669.8	274.513	7.07672	8	L_B_29 L_C_24 L_A_26 L_C_21 L_C_4 L_A_9 L_A_18 L_B_19	0.999 0.997 0.994 0.993 0.989 0.987 0.986 0.985
Tas2r138_+_40613429.23-ENSMUST00000076565.2	Tas2r138	5	628	119.47	53.4285	36	1913.46	1374.76	229.127	5.61026	8	L_B_29 L_B_20 L_C_21 L_C_24 L_B_18 L_C_4 L_C_10 L_A_18	0.996 0.993 0.989 0.986 0.985 0.984 0.981 0.981
Tmcc3_+_94514774.23-P1P2	Tmcc3	5	331.4	63.3861	28.3471	36	1059.92	819.564	136.594	5.33348	8	L_A_17 L_B_29 L_A_27 L_A_5 L_A_26 L_B_10 L_B_19 L_A_10	1 0.999 0.999 0.997 0.996 0.995 0.994 0.989
Tmem131_-_36939775.23-P1P2	Tmem131	5	467	92.2415	41.2517	38	1753.95	1045.38	169.584	7.58887	8	L_A_17 L_C_24 L_C_21 L_B_29 L_B_28 L_B_18 L_A_9 L_A_18	0.999 0.996 0.995 0.991 0.99 0.989 0.988 0.985
Trpv4_+_114658506.23-P1P2	Trpv4	5	244	36.1386	16.1617	38	1903.97	1531.19	248.392	6.68287	8	L_A_17 L_C_21 L_B_29 L_B_10 L_C_12 L_B_28 L_A_9 L_A_8	0.999 0.999 0.996 0.994 0.993 0.99 0.986 0.98
Adcyap1r1_-_55451830.23-P1P2	Adcyap1r1	5	241	40.3918	18.0638	38	1104.57	1171.65	190.067	4.5435	7	L_C_24 L_C_21 L_C_5 L_B_19 L_A_7 L_A_18 L_A_19	0.996 0.991 0.988 0.987 0.986 0.986 0.984
Atp1a4_+_172258532.23-P1P2	Atp1a4	5	394.4	74.982	33.533	39	2615.36	2243.79	359.294	6.18145	7	L_B_29 L_C_21 L_C_24 L_B_10 L_B_19 L_A_11 L_A_18	0.998 0.991 0.991 0.986 0.985 0.984 0.981
Atp1b4_-_38315990.23-P1P2	Atp1b4	5	381.6	47.3371	21.1698	38	2943.68	1946.98	315.841	8.11193	7	L_A_17 L_B_29 L_B_28 L_A_5 L_A_7 L_A_8 L_A_18	0.995 0.992 0.989 0.988 0.985 0.981 0.98
Cd22_-_30880368.23-P1P2	Cd22	5	698.2	79.1341	35.3898	39	1584.54	939.578	150.453	5.89114	7	L_B_29 L_C_24 L_A_27 L_A_17 L_B_28 L_B_7 L_A_26	1 0.999 0.995 0.994 0.993 0.992 0.987
Cd8a_+_71373481.23-P1P2	Cd8a	5	229.4	54.528	24.3857	34	1250.16	870.92	149.362	6.83418	7	L_C_7 L_B_29 L_B_28 L_B_18 L_C_10 L_A_11 L_A_18	0.998 0.998 0.998 0.989 0.988 0.986 0.983
Cldn25_-_58728033.23-P1P2	Cldn25	5	338	45.793	20.4793	39	2077.19	1963.57	314.423	5.53137	7	L_B_29 L_C_21 L_C_24 L_B_10 L_B_19 L_A_9 L_A_7	0.992 0.992 0.991 0.987 0.985 0.981 0.98
Dsel_-_111865082.23-P1P2	Dsel	5	760.4	105.51	47.1854	39	2316.26	1691.72	270.892	5.74346	7	L_B_29 L_C_21 L_C_24 L_B_7 L_B_28 L_A_19 L_A_11	0.998 0.998 0.998 0.997 0.997 0.996 0.993
Endod1_-_14381189.23-P1P2	Endod1	5	347.8	83.4997	37.3422	38	2019.09	1599.47	259.469	6.44119	7	L_B_29 L_B_9 L_C_24 L_C_21 L_B_19 L_A_9 L_A_8	0.999 0.998 0.996 0.99 0.984 0.984 0.983
F2rl3_+_72761710.23-P1P2	F2rl3	5	415.8	127.837	57.1703	39	2604.88	2247.28	359.853	6.08327	7	L_A_17 L_B_29 L_C_21 L_C_24 L_B_7 L_A_18 L_A_8	0.997 0.996 0.996 0.995 0.991 0.99 0.989
Fndc5_+_129136661.23-P1P2	Fndc5	5	265.8	64.6351	28.9057	39	2490.08	2151.93	344.585	6.45494	7	L_C_24 L_C_21 L_C_5 L_B_10 L_C_9 L_B_19 L_A_18	0.998 0.996 0.995 0.994 0.99 0.981 0.981
Fzd9_+_135251356.23-P1P2	Fzd9	5	653.8	127.08	56.8317	38	1706.24	1102.62	178.869	5.88386	7	L_A_17 L_B_29 L_A_26 L_C_24 L_A_10 L_C_5 L_B_6	0.993 0.993 0.992 0.991 0.99 0.984 0.984
Gcnt2_+_40859638.23-ENSMUST00000110191.2	Gcnt2	5	509.4	124.472	55.6656	39	1873.89	1316.87	210.868	6.47083	7	L_B_29 L_A_26 L_B_20 L_C_5 L_B_18 L_A_18 L_A_9	1 0.997 0.994 0.991 0.989 0.984 0.981
Gjd2_-_114013729.23-P1P2	Gjd2	5	480.4	89.7123	40.1206	35	1712.37	1252.17	211.656	5.82063	7	L_A_17 L_A_26 L_C_24 L_C_21 L_B_10 L_B_19 L_A_8	0.996 0.996 0.995 0.992 0.991 0.984 0.982
Gpr135_-_72071180.23-P1P2	Gpr135	5	591.6	192.962	86.2952	40	4117.18	3396.94	537.103	6.56406	7	L_B_29 L_C_21 L_C_24 L_C_4 L_B_10 L_B_19 L_A_18	1 0.999 0.999 0.998 0.997 0.995 0.984
Gpr179_+_97352578.23-P1P2	Gpr179	5	449.6	116.225	51.9775	39	1931.03	1420.98	227.539	6.51066	7	L_A_27 L_C_24 L_C_21 L_B_9 L_A_5 L_C_23 L_A_9	0.996 0.991 0.986 0.984 0.982 0.981 0.981
Has1_+_17855331.23-P1P2	Has1	5	446.4	87.7029	39.2219	35	679.815	603.774	102.056	2.28712	7	L_A_26 L_A_17 L_A_27 L_C_24 L_B_20 L_B_18 L_C_4	0.999 0.999 0.995 0.994 0.991 0.988 0.986
Kcnq4_-_120747576.23-P1P2	Kcnq4	5	966.4	84.3463	37.7208	39	2418.78	1509.46	241.707	6.00886	7	L_A_26 L_A_27 L_A_5 L_C_10 L_C_7 L_B_9 L_A_16	0.999 0.999 0.995 0.994 0.99 0.988 0.984
Kcns1_-_164171364.23-P1P2	Kcns1	5	763.8	248.538	111.15	39	2310.45	1796.37	287.65	5.37687	7	L_C_21 L_C_24 L_B_28 L_B_9 L_B_7 L_A_18 L_A_9	0.995 0.994 0.989 0.988 0.984 0.982 0.98
Kcnu1_+_25849382.23-ENSMUST00000098858.3	Kcnu1	5	541.4	67.5448	30.207	37	1649.27	1157.42	190.278	5.82237	7	L_B_29 L_A_17 L_C_24 L_C_21 L_B_7 L_A_7 L_A_18	0.998 0.997 0.995 0.992 0.985 0.985 0.983
Llph_+_120226825.23-P1P2	Llph	5	590.2	146.899	65.6951	37	1290.62	992.432	163.155	4.29299	7	L_A_17 L_B_29 L_C_24 L_C_21 L_C_5 L_B_19 L_B_10	1 0.994 0.992 0.99 0.99 0.987 0.981
Myadm_+_3290372.23-P1P2	Myadm	5	556.6	43.4776	19.4438	35	1862	1705.12	288.218	4.52921	7	L_B_29 L_C_24 L_C_21 L_B_10 L_B_19 L_A_11 L_A_18	0.994 0.994 0.99 0.988 0.987 0.986 0.984
non-targeting_01473	negative_control	5	592.2	68.9398	30.8308	39	3070.2	2388.54	382.473	6.47889	7	L_B_29 L_C_24 L_C_21 L_C_5 L_B_10 L_A_18 L_B_19	0.999 0.998 0.995 0.994 0.993 0.987 0.984
Neto2_+_85701089.23-P1P2	Neto2	5	531.2	162.397	72.626	37	1436.62	914.998	150.425	6.0191	7	L_A_17 L_C_24 L_C_21 L_B_9 L_B_10 L_A_9 L_A_8	0.997 0.995 0.993 0.992 0.991 0.989 0.983
Olfr1510_+_52411088.23-ENSMUST00000079459.2	Olfr1510	5	696.6	82.3699	36.8369	35	1598.31	1023.21	172.955	5.21359	7	L_A_26 L_C_21 L_B_29 L_A_10 L_B_20 L_B_7 L_A_18	0.998 0.993 0.991 0.989 0.987 0.981 0.98
Olfr155_-_43851458.23-ENSMUST00000107860.1	Olfr155	5	320.4	26.2545	11.7414	38	1285.45	921.022	149.409	6.45908	7	L_B_29 L_C_4 L_C_12 L_A_9 L_C_11 L_B_19 L_A_18	0.996 0.995 0.992 0.991 0.99 0.982 0.981
Olfr20_+_73350666.23-ENSMUST00000120137.1	Olfr20	5	589.2	85.286	38.1411	38	2398.87	1580.55	256.399	7.05801	7	L_B_29 L_A_17 L_C_24 L_B_10 L_C_21 L_B_19 L_A_18	0.997 0.997 0.996 0.991 0.99 0.985 0.981
Olfr430_+_174069131.23-ENSMUST00000055873.6	Olfr430	5	300	114.09	51.0225	38	1498.5	1204.75	195.437	6.13241	7	L_C_24 L_C_21 L_B_20 L_B_18 L_C_11 L_A_18 L_A_8	1 0.995 0.99 0.986 0.983 0.982 0.982
Olfr90_+_37086404.23-ENSMUST00000070808.2	Olfr90	5	482.8	34.6944	15.5158	37	835.784	729.999	120.011	2.94126	7	L_C_24 L_C_21 L_C_12 L_B_10 L_A_10 L_B_19 L_A_11	0.997 0.989 0.989 0.988 0.986 0.985 0.983
P2ry10_-_107089244.23-P1P2	P2ry10	5	526.6	67.7702	30.3078	40	4121.1	3390.98	536.161	6.70414	7	L_B_29 L_C_24 L_C_21 L_B_10 L_C_4 L_B_19 L_A_18	1 0.997 0.996 0.994 0.991 0.988 0.987
Poteg_+_27447555.23-P1P2	Poteg	5	699.8	128.669	57.5425	40	5075.73	4008.9	633.863	6.90358	7	L_B_29 L_C_24 L_C_21 L_B_10 L_B_19 L_A_8 L_A_18	0.999 0.998 0.997 0.996 0.995 0.995 0.989
Pth2r_+_65311289.23-P1P2	Pth2r	5	345.2	73.5575	32.8959	38	3362.41	3466.06	562.268	5.36613	7	L_B_29 L_C_21 L_C_24 L_B_10 L_C_10 L_B_19 L_A_18	0.999 0.997 0.996 0.994 0.987 0.987 0.982
Pvrl4_+_171370232.23-P1P2	Pvrl4	5	634	139.82	62.5292	38	1642.87	1080.66	175.307	5.75487	7	L_B_29 L_B_20 L_C_24 L_C_4 L_C_5 L_C_21 L_A_9	0.999 0.997 0.994 0.993 0.986 0.985 0.982
Slc22a29_+_8219104.23-P1P2	Slc22a29	5	209.8	123.247	55.1175	37	4134.57	3714.98	610.739	6.42627	7	L_A_17 L_B_29 L_C_24 L_C_21 L_B_10 L_B_19 L_A_18	0.999 0.995 0.995 0.988 0.987 0.982 0.98
Slc36a3_-_55151800.23-P1P2	Slc36a3	5	324.6	111.091	49.6816	38	1154.63	811.342	131.617	6.30641	7	L_A_27 L_C_24 L_C_21 L_B_28 L_A_16 L_A_18 L_A_9	1 0.993 0.993 0.992 0.988 0.981 0.98
Slc46a3_-_147894985.23-P1P2	Slc46a3	5	455	140.38	62.7798	37	1412.8	959.539	157.747	6.07174	7	L_A_26 L_C_21 L_A_10 L_C_24 L_B_20 L_A_9 L_A_8	0.992 0.989 0.989 0.987 0.986 0.983 0.981
Slco1a5_+_142323275.23-P1P2	Slco1a5	5	842.8	110.588	49.4564	38	2211.43	1538.96	249.652	5.48215	7	L_C_24 L_B_20 L_C_21 L_A_10 L_B_9 L_C_10 L_A_18	0.994 0.993 0.992 0.991 0.991 0.989 0.985
Slco4a1_+_180456067.23-P1P2	Slco4a1	5	616.8	174.918	78.2256	40	4016.28	2772.2	438.323	7.75564	7	L_B_29 L_C_24 L_C_21 L_B_10 L_A_9 L_B_19 L_A_18	0.999 0.997 0.997 0.997 0.995 0.995 0.988
Smco3_+_136835494.23-P1P2	Smco3	5	2645.4	1538.68	688.117	40	187698	143103	22626.5	8.17859	7	L_B_29 L_B_20 L_B_18 L_A_9 L_A_18 L_C_12 L_C_7	1 1 0.997 0.989 0.986 0.986 0.985
Sppl3_-_115010892.23-P1P2	Sppl3	5	511.6	175.121	78.3164	38	1317.16	923.976	149.889	5.37437	7	L_B_29 L_A_10 L_B_28 L_B_20 L_C_10 L_A_19 L_A_11	0.999 0.997 0.996 0.993 0.992 0.991 0.987
Tigit_+_43664131.23-P1P2	Tigit	5	816.8	104.229	46.6127	38	2324.76	1496.84	242.819	6.21023	7	L_A_17 L_B_29 L_C_24 L_C_21 L_C_5 L_A_18 L_A_9	0.999 0.995 0.993 0.986 0.985 0.984 0.981
Tmc2_+_130196199.23-P1P2	Tmc2	5	655.8	143.029	63.9644	39	1362.89	962.932	154.192	4.58574	7	L_A_26 L_A_27 L_C_24 L_B_7 L_C_10 L_A_11 L_A_18	0.994 0.99 0.987 0.985 0.984 0.983 0.981
Tmem180_-_46356875.23-P1P2	Tmem180	5	206.8	52.7703	23.5996	30	862.1	728.944	133.086	4.92387	7	L_A_17 L_C_24 L_C_21 L_A_10 L_B_9 L_C_5 L_A_18	0.999 0.99 0.989 0.989 0.985 0.984 0.982
Tmem232_+_65540964.23-P1P2	Tmem232	5	637	151.407	67.7112	37	1762.21	1341.04	220.466	5.1038	7	L_B_29 L_A_26 L_C_21 L_C_24 L_A_10 L_A_18 L_A_19	0.996 0.991 0.989 0.986 0.983 0.981 0.981
Tmem35_-_134295168.23-P1P2	Tmem35	5	587	59.9458	26.8086	40	3804.05	3030.16	479.111	6.71463	7	L_A_17 L_B_29 L_C_24 L_C_21 L_B_10 L_B_19 L_A_16	0.999 0.997 0.995 0.994 0.992 0.99 0.989
Trdn_-_33083144.23-P1P2	Trdn	5	687	274.01	122.541	40	2566.6	1872.42	296.055	6.34882	7	L_B_29 L_B_7 L_B_18 L_B_20 L_C_4 L_B_28 L_A_18	0.998 0.997 0.997 0.996 0.99 0.988 0.98
Unc5c_-_141465492.23-P1P2	Unc5c	5	495.8	139.808	62.5239	37	1914.54	1193.26	196.171	7.23215	7	L_A_17 L_B_29 L_C_21 L_C_24 L_C_5 L_A_18 L_B_11	0.994 0.993 0.99 0.99 0.989 0.987 0.987
Vtcn1_+_100825288.23-P1P2	Vtcn1	5	333.8	78.6429	35.1702	34	915.026	702.093	120.408	4.82714	7	L_A_17 L_A_26 L_B_29 L_C_21 L_B_28 L_C_23 L_A_18	0.995 0.994 0.992 0.99 0.987 0.985 0.984
3110002H16Rik_+_12168643.23-P1P2	3110002H16Rik	5	288	71.624	32.0312	39	1338.56	1114.66	178.489	5.88586	6	L_C_24 L_C_4 L_A_9 L_B_19 L_A_18 L_A_7	0.995 0.993 0.988 0.987 0.984 0.982
Abcb5_+_118966756.23-P1P2	Abcb5	5	673.2	34.7736	15.5512	39	1949.77	1636.39	262.033	4.8718	6	L_C_24 L_C_21 L_B_10 L_C_5 L_B_19 L_A_18	0.996 0.996 0.996 0.993 0.991 0.991
Apcdd1_-_62922072.23-P1P2	Apcdd1	5	454	96.2782	43.0569	39	2659.51	2287.28	366.258	6.02175	6	L_B_29 L_C_24 L_C_21 L_B_19 L_A_8 L_A_18	0.998 0.997 0.995 0.995 0.994 0.985
Cadm3_-_173367888.23-P1P2	Cadm3	5	830.6	351.629	157.253	38	2879.12	2241.56	363.629	5.63353	6	L_A_17 L_B_29 L_C_24 L_C_21 L_B_10 L_A_18	0.993 0.992 0.991 0.987 0.986 0.985
Cd83_-_43785113.23-P1P2	Cd83	5	385.8	86.8026	38.8193	38	4478.74	3411.16	553.363	7.39648	6	L_B_29 L_C_24 L_C_21 L_B_28 L_A_18 L_A_6	0.997 0.994 0.994 0.993 0.992 0.989
Dexi_+_10543071.23-P1P2	Dexi	5	350.2	103.618	46.3394	36	1649.07	1277.53	212.921	6.10025	6	L_A_17 L_C_24 L_A_10 L_C_21 L_C_11 L_A_19	0.996 0.995 0.995 0.994 0.99 0.988
Fads6_+_115297715.23-P1P2	Fads6	5	438.4	111.798	49.9976	38	2899.71	2360.31	382.894	6.42818	6	L_B_29 L_C_24 L_C_21 L_B_10 L_B_19 L_A_18	0.996 0.996 0.996 0.995 0.993 0.987
Focad_-_88094503.23-P1P2	Focad	5	970.4	221.773	99.1799	37	2386.74	1762.27	289.715	4.88874	6	L_B_29 L_C_24 L_C_21 L_B_28 L_A_18 L_A_19	0.995 0.993 0.989 0.988 0.988 0.984
Fxyd6_-_45370306.23-P1P2	Fxyd6	5	627.6	89.2765	39.9257	38	1632.37	1074.62	174.326	5.76374	6	L_B_29 L_C_21 L_B_20 L_C_24 L_B_9 L_A_18	0.999 0.997 0.993 0.991 0.991 0.984
Gm11437_-_84167560.23-P1P2	Gm11437	5	576.6	118.428	52.9628	39	2073.78	1686.77	270.1	5.54307	6	L_A_17 L_C_21 L_A_27 L_B_9 L_C_5 L_C_11	0.998 0.995 0.989 0.987 0.983 0.983
Gpr27_+_99692177.23-P1P2	Gpr27	5	1701.4	1046.37	467.949	40	194978	150802	23843.8	8.10594	6	L_B_29 L_B_18 L_A_9 L_A_18 L_C_12 L_C_7	1 1 0.999 0.993 0.984 0.983
Hyal4_-_24748177.23-P1P2	Hyal4	5	441.4	122.079	54.5954	36	1316.38	1269.63	211.604	4.13496	6	L_C_24 L_C_21 L_B_10 L_B_19 L_A_18 L_C_5	0.999 0.99 0.99 0.986 0.984 0.981
Icosl_+_78069083.23-P1P2	Icosl	5	487	75.7133	33.86	37	1090.45	872.954	143.513	4.20482	6	L_B_29 L_A_26 L_A_5 L_B_18 L_B_20 L_A_18	0.999 0.991 0.991 0.989 0.988 0.988
Ifrd1_+_40248183.23-P2	Ifrd1	5	660	87.5928	39.1727	36	1589.91	1076.5	179.417	5.18295	6	L_A_17 L_C_24 L_C_21 L_A_10 L_B_10 L_A_16	0.992 0.989 0.988 0.986 0.984 0.981
Kcnb2_+_15712138.23-ENSMUST00000170146.1	Kcnb2	5	312.6	120.805	54.0255	39	3590.18	2688.31	430.473	7.6139	6	L_A_26 L_B_29 L_B_20 L_A_9 L_A_18 L_A_8	0.999 0.997 0.99 0.99 0.987 0.987
Kcnd1_-_7822209.23-P1P2	Kcnd1	5	5083.8	2599.78	1162.66	40	702117	516323	81637.8	8.53812	6	L_B_29 L_B_18 L_C_12 L_C_8 L_A_11 L_C_7	1 0.999 0.999 0.997 0.995 0.993
Kcnip4_+_48889950.23-ENSMUST00000176978.1	Kcnip4	5	558.6	197.123	88.1559	39	2651.51	2144.06	343.324	6.09603	6	L_B_29 L_C_24 L_C_21 L_A_5 L_A_9 L_A_6	0.996 0.987 0.987 0.983 0.981 0.981
Kcnk10_-_98574923.23-P1P2	Kcnk10	5	753	83.4206	37.3068	38	2563.66	2139.57	347.084	5.21677	6	L_B_29 L_C_21 L_C_24 L_A_9 L_B_19 L_A_18	0.999 0.997 0.996 0.993 0.989 0.982
Khdc1a_+_21349459.23-P1P2	Khdc1a	5	727.8	104.588	46.7733	38	3692	3101.99	503.209	5.89059	6	L_A_17 L_C_24 L_C_21 L_A_18 L_A_8 L_B_19	1 0.989 0.986 0.984 0.981 0.981
Lrig3_+_125966108.23-P1P2	Lrig3	5	648.6	157.03	70.2258	40	1702.65	1038.19	164.152	6.42117	6	L_B_29 L_B_9 L_B_20 L_B_7 L_B_19 L_A_18	0.997 0.993 0.988 0.987 0.986 0.985
Mest_-_30737950.23-P1	Mest	5	436.2	93.9106	41.9981	39	1115.82	931.426	149.148	4.55669	6	L_A_17 L_B_29 L_A_27 L_A_10 L_B_7 L_B_4	0.996 0.996 0.994 0.992 0.992 0.985
N4bp2l2_+_150665608.23-P1P2	N4bp2l2	5	614.8	69.4745	31.0699	37	1219.84	792.205	130.238	4.64564	6	L_B_29 L_C_24 L_B_10 L_B_7 L_B_20 L_A_18	0.999 0.992 0.987 0.987 0.986 0.984
non-targeting_01437	negative_control	5	724	161.724	72.325	38	1530.88	1226.54	198.972	4.05527	6	L_C_21 L_C_24 L_C_4 L_C_5 L_A_9 L_A_7	0.996 0.991 0.99 0.987 0.987 0.981
non-targeting_01470	negative_control	5	884	185.824	83.1029	35	2672.51	1895.85	320.457	5.58113	6	L_A_26 L_A_27 L_A_10 L_C_10 L_A_9 L_C_22	0.994 0.993 0.988 0.984 0.984 0.983
non-targeting_01567	negative_control	5	403.2	62.7511	28.0631	38	3403.33	3241.23	525.797	5.70587	6	L_A_26 L_B_29 L_C_24 L_C_21 L_B_19 L_A_18	0.99 0.989 0.988 0.983 0.983 0.981
Nkain1_-_130574272.23-P1P2	Nkain1	5	408.6	40.2157	17.985	37	1399.17	1008.04	165.721	5.97734	6	L_B_29 L_C_10 L_A_10 L_C_12 L_A_9 L_A_7	0.998 0.998 0.988 0.985 0.983 0.982
Nrg3_-_39473093.23-P1P2	Nrg3	5	248.6	53.6218	23.9804	36	1504.69	1132.78	188.797	6.65314	6	L_B_29 L_C_4 L_C_21 L_C_24 L_C_10 L_B_19	1 0.999 0.998 0.997 0.994 0.991
Oca2_+_56239750.23-P1P2	Oca2	5	257.6	122.541	54.802	35	3080.46	2433.91	411.405	6.8615	6	L_B_29 L_C_24 L_C_21 L_B_10 L_B_19 L_A_18	0.996 0.995 0.995 0.994 0.994 0.993
Olfr140_-_90052610.23-ENSMUST00000099757.1	Olfr140	5	489.2	36.8062	16.4603	39	1633.52	1329.04	212.817	5.37698	6	L_C_7 L_B_29 L_C_21 L_B_9 L_A_7 L_A_6	0.993 0.985 0.985 0.983 0.983 0.982
Olfr1506_-_90224981.23-ENSMUST00000111504.1	Olfr1506	5	634.4	99.8864	44.6706	37	1214.39	890.36	146.374	3.96239	6	L_A_17 L_A_27 L_A_5 L_C_10 L_A_4 L_A_18	0.993 0.99 0.987 0.986 0.985 0.98
Olfr419_+_174251170.23-ENSMUST00000061990.4	Olfr419	5	541.2	48.0593	21.4928	37	1488.09	958.984	157.656	6.00608	6	L_A_26 L_C_21 L_C_24 L_A_10 L_C_4 L_B_9	1 0.998 0.996 0.991 0.985 0.981
Olfr715_+_107129992.23-ENSMUST00000076958.5	Olfr715	5	449	92.7362	41.4729	39	2504.54	2571.2	411.721	4.99255	6	L_A_17 L_A_26 L_B_10 L_A_7 L_B_19 L_A_8	0.997 0.988 0.985 0.984 0.982 0.98
Olfr73_-_88035593.23-ENSMUST00000099838.1	Olfr73	5	356.2	98.5961	44.0935	37	1384.47	1041.24	171.179	6.00699	6	L_A_17 L_A_10 L_B_9 L_C_22 L_A_18 L_A_19	0.997 0.995 0.986 0.981 0.981 0.98
Pdzk1ip1_+_115090075.23-P2	Pdzk1ip1	5	326	47.3339	21.1684	36	1826.61	1382.98	230.497	6.51033	6	L_A_17 L_C_7 L_C_24 L_C_21 L_B_19 L_A_18	0.998 0.998 0.996 0.996 0.993 0.989
Pi16_+_29319053.23-P1P2	Pi16	5	495.2	82.4815	36.8869	37	913.892	673.081	110.654	3.7838	6	L_B_29 L_C_21 L_A_10 L_B_18 L_B_10 L_A_16	0.994 0.992 0.99 0.989 0.989 0.986
Plscr4_-_92457644.23-P1P2	Plscr4	5	368.2	121.216	54.2092	40	3434.82	3045.4	481.52	6.36864	6	L_B_29 L_C_24 L_C_21 L_A_9 L_B_19 L_A_18	0.997 0.993 0.991 0.99 0.987 0.987
Prlhr_+_60468681.23-P1P2	Prlhr	5	466.6	110.907	49.599	38	1438.89	908.141	147.32	6.59989	6	L_C_24 L_B_20 L_B_10 L_A_5 L_A_4 L_A_11	0.995 0.988 0.987 0.986 0.983 0.982
Sema6c_+_95160286.23-P1	Sema6c	5	359.8	68.3718	30.5768	35	1079.13	699.429	118.225	6.08443	6	L_A_17 L_A_26 L_C_21 L_C_24 L_A_18 L_C_10	1 0.996 0.991 0.988 0.984 0.981
Serf1_-_100107988.23-P1P2	Serf1	5	732	225.066	100.652	39	2959.91	2237.92	358.354	6.21706	6	L_B_29 L_C_24 L_C_21 L_B_6 L_A_16 L_C_22	0.998 0.995 0.993 0.991 0.987 0.986
Setd5_-_113077281.23-P1P2	Setd5	5	313.6	48.102	21.5119	38	2767.68	2721.09	441.419	5.55953	6	L_B_29 L_C_24 L_C_21 L_B_10 L_B_19 L_A_18	0.997 0.994 0.993 0.993 0.992 0.991
Slamf7_-_171649422.23-P1P2	Slamf7	5	485.6	72.2378	32.3057	36	846.216	677.205	112.867	3.19504	6	L_C_7 L_C_24 L_A_26 L_C_21 L_B_19 L_C_12	1 0.996 0.993 0.986 0.985 0.983
Slc22a15_-_101924524.23-P1P2	Slc22a15	5	406.4	36.6647	16.397	36	3611.63	4262.17	710.361	4.51212	6	L_B_29 L_A_27 L_A_26 L_B_7 L_A_17 L_C_22	1 0.999 0.999 0.998 0.991 0.983
Slc22a18_+_143473432.23-P1	Slc22a18	5	285.8	111.459	49.8462	39	1909.44	1571.93	251.711	6.4504	6	L_B_29 L_C_24 L_C_21 L_C_4 L_B_19 L_A_18	1 0.998 0.998 0.996 0.995 0.995
Slc24a2_-_87230613.23-P1P2	Slc24a2	5	619.8	98.5936	44.0924	39	1802.55	1315.67	210.677	5.61406	6	L_B_29 L_C_24 L_C_21 L_B_18 L_A_18 L_A_9	0.998 0.996 0.995 0.994 0.994 0.985
Slc39a3_-_81037567.23-P1P2	Slc39a3	5	695.6	82.9114	37.0791	40	1490.42	1347.62	213.077	3.73018	6	L_C_21 L_C_24 L_C_4 L_B_10 L_B_19 L_A_18	0.993 0.991 0.991 0.991 0.99 0.989
Slco3a1_-_74555035.23-P1P2	Slco3a1	5	441.2	15.2217	6.80735	38	1943.47	1517.1	246.107	6.10415	6	L_A_17 L_C_21 L_C_24 L_C_23 L_A_9 L_A_18	0.998 0.996 0.994 0.99 0.989 0.989
Slitrk4_+_64277082.23-P1P2	Slitrk4	5	752.4	90.71	40.5667	38	1882.56	1327.97	215.426	5.2462	6	L_C_24 L_A_10 L_B_18 L_A_9 L_C_22 L_A_18	0.997 0.99 0.989 0.986 0.985 0.98
Smim7_-_72571138.23-P1P2	Smim7	5	509.4	79.6919	35.6393	40	1582.72	1151.03	181.994	5.89758	6	L_C_24 L_A_27 L_C_21 L_C_4 L_A_16 L_A_18	0.998 0.995 0.995 0.99 0.988 0.983
Smim8_-_34778458.23-P1P2	Smim8	5	112.8	54.8015	24.508	36	1060.76	1048.37	174.728	5.42537	6	L_A_26 L_B_10 L_A_4 L_A_19 L_A_9 L_A_18	0.994 0.99 0.989 0.985 0.983 0.982
Tango6_+_106683055.23-P1P2	Tango6	5	545	97.2831	43.5063	40	2666.28	2395.29	378.728	5.60105	6	L_B_29 L_C_24 L_C_21 L_B_19 L_A_7 L_A_6	0.995 0.992 0.991 0.989 0.988 0.984
Tm4sf19_-_32400573.23-P1P2	Tm4sf19	5	431.8	75.2376	33.6473	36	1085.66	801.341	133.557	4.89576	6	L_B_29 L_C_21 L_C_24 L_A_5 L_C_22 L_A_18	0.999 0.996 0.989 0.987 0.986 0.98
Tmc3_+_83584827.23-P1P2	Tmc3	5	502.6	205.386	91.8513	38	2294.13	1728.96	280.474	6.38751	6	L_A_17 L_C_21 L_C_24 L_C_10 L_A_9 L_A_6	0.994 0.993 0.988 0.984 0.984 0.98
Tmem125_-_118542831.23-P2	Tmem125	5	678.4	133.108	59.5278	39	1596.41	1238.26	198.28	4.62986	6	L_A_26 L_C_24 L_C_4 L_B_7 L_A_18 L_C_22	0.996 0.993 0.988 0.986 0.986 0.985
Tmem222_+_133277931.23-P1P2	Tmem222	5	414.8	113.836	50.9091	36	1127.08	885.033	147.506	4.82886	6	L_C_24 L_C_12 L_B_9 L_A_5 L_C_11 L_C_23	0.998 0.996 0.991 0.985 0.983 0.983
Ttyh2_-_114675432.23-P1P2	Ttyh2	5	480.2	85.5143	38.2432	31	1341.98	961.359	172.665	4.99104	6	L_A_17 L_A_26 L_B_18 L_B_10 L_A_18 L_A_9	0.994 0.985 0.984 0.983 0.982 0.98
Vipr2_-_116077541.23-P1P2	Vipr2	5	415	96.273	43.0546	37	923.144	791.412	130.107	3.90558	6	L_A_17 L_A_27 L_C_21 L_A_5 L_A_9 L_A_18	0.992 0.989 0.989 0.988 0.988 0.983
Zdhhc20_-_57890539.23-P1P2	Zdhhc20	5	603.8	150.677	67.385	38	996.244	571.177	92.6572	4.23545	6	L_A_17 L_B_29 L_C_24 L_B_28 L_A_9 L_A_18	0.996 0.991 0.989 0.988 0.987 0.985
2210404O07Rik_-_81392886.23-P1P2	2210404O07Rik	5	400.4	184.632	82.5697	39	1580.84	1228.98	196.795	5.99834	5	L_B_20 L_B_29 L_C_12 L_C_23 L_A_16	0.999 0.996 0.994 0.993 0.987
4933402P03Rik_+_69818659.23-P1P2	4933402P03Rik	5	431.6	63.2874	28.303	38	1834.78	1477.91	239.749	5.85271	5	L_C_21 L_B_19 L_C_23 L_A_18 L_A_7	0.992 0.991 0.986 0.985 0.983
AI118078_+_55326831.23-P1P2	AI118078	5	415.8	119.204	53.3098	38	1000.66	960.624	155.834	3.7531	5	L_A_27 L_A_5 L_B_9 L_A_18 L_A_7	0.996 0.996 0.991 0.987 0.98
Ano6_+_95790679.23-P1P2	Ano6	5	716	194.346	86.9143	38	2004.47	1481.48	240.328	5.36132	5	L_B_29 L_A_5 L_B_28 L_B_7 L_A_6	0.989 0.986 0.984 0.983 0.981
Atp2b4_+_133801129.23-P1P2	Atp2b4	5	504.2	18.4038	8.23043	36	1345.94	985.169	164.195	5.12645	5	L_B_29 L_C_24 L_C_21 L_A_18 L_A_9	1 0.994 0.987 0.986 0.985
B3gnt5_-_19760184.23-P1P2	B3gnt5	5	617.8	69.9085	31.264	37	2283.03	1440.98	236.896	7.02935	5	L_B_29 L_C_21 L_B_9 L_A_19 L_A_18	0.995 0.995 0.993 0.993 0.99
Best2_-_85014460.23-P1P2	Best2	5	618.6	152.954	68.4029	39	2434.91	1937.8	310.297	5.85346	5	L_B_29 L_B_20 L_B_28 L_A_18 L_A_9	0.999 0.992 0.992 0.992 0.989
Caln1_+_130447657.23-ENSMUST00000111287.1	Caln1	5	649.6	107.837	48.2261	37	1619.01	1140.64	187.521	5.16963	5	L_B_29 L_A_26 L_C_11 L_A_18 L_A_8	0.995 0.992 0.989 0.986 0.986
Cd84_-_171840515.23-P1P2	Cd84	5	840.6	89.1757	39.8806	38	1640.8	1119.7	181.64	4.40545	5	L_C_21 L_B_28 L_B_20 L_A_5 L_A_16	0.994 0.993 0.987 0.985 0.984
Cd99l2_-_71492872.23-P1P2	Cd99l2	5	501	134.399	60.1049	38	1284.91	979.412	158.882	4.9339	5	L_A_17 L_A_26 L_B_28 L_A_5 L_A_18	0.998 0.989 0.989 0.988 0.987
Cdh18_+_23036400.23-P1P2	Cdh18	5	450.2	22.3875	10.012	36	1549.76	986.879	164.48	6.68507	5	L_B_18 L_A_10 L_C_10 L_A_18 L_A_11	0.995 0.994 0.985 0.982 0.98
Cdhr2_-_54701155.23-P1P2	Cdhr2	5	534.6	78.834	35.2556	35	940.073	788.12	133.217	3.04371	5	L_A_26 L_C_24 L_C_21 L_A_5 L_A_18	0.992 0.988 0.986 0.984 0.982
Celsr2_-_108415977.23-P1P2	Celsr2	5	716	146.52	65.5256	39	9180.67	8791.43	1407.75	6.01288	5	L_A_4 L_A_27 L_A_26 L_A_17 L_B_11	1 1 1 0.989 0.98
Clcn1_+_42286459.23-P1P2	Clcn1	5	385.6	90.3786	40.4186	34	874.818	726.344	124.567	3.92734	5	L_A_26 L_C_21 L_C_4 L_A_7 L_B_19	0.996 0.992 0.985 0.985 0.98
Clcnka_-_141398885.23-P1P2	Clcnka	5	492.8	118.138	52.8331	38	1399.69	1324.02	214.784	4.22234	5	L_B_29 L_C_24 L_C_5 L_C_10 L_A_18	0.994 0.994 0.993 0.983 0.982
Clcnka_-_141398890.23-P1P2	Clcnka	5	566.6	131.553	58.8325	37	2096.67	1759.06	289.187	5.29093	5	L_C_24 L_C_21 L_C_4 L_A_16 L_B_19	0.998 0.995 0.995 0.989 0.984
Clrn1_-_58885531.23-P1P2	Clrn1	5	585.4	103.014	46.0691	34	1465.5	1092.31	187.329	4.69813	5	L_C_21 L_C_10 L_C_4 L_B_6 L_A_19	0.994 0.991 0.987 0.984 0.983
Clrn3_+_135528632.23-P1P2	Clrn3	5	465.4	62.5524	27.9743	35	1052.14	715.082	120.871	4.85425	5	L_A_26 L_C_12 L_B_28 L_C_5 L_A_18	0.995 0.992 0.992 0.988 0.982
Col23a1_-_51289861.23-P1P2	Col23a1	5	336	86.7093	38.7776	37	1982.85	2043.93	336.02	4.90106	5	L_C_24 L_B_10 L_B_19 L_A_18 L_A_7	0.991 0.988 0.985 0.984 0.983
Ctxn2_+_125136473.23-P1P2	Ctxn2	5	358.8	38.3627	17.1563	37	1433.81	1081.57	177.809	6.04587	5	L_A_26 L_A_10 L_B_9 L_A_18 L_A_11	0.996 0.988 0.984 0.984 0.981
Dpy19l2_+_24696389.23-P1P2	Dpy19l2	5	596.2	53.8349	24.0757	36	928.261	859.966	143.328	2.3168	5	L_C_6 L_C_21 L_B_9 L_B_18 L_C_23	0.993 0.987 0.984 0.981 0.98
Dpy19l3_-_35754571.23-P1	Dpy19l3	5	402.4	84.4559	37.7698	35	1225.52	1074.38	181.603	4.53254	5	L_A_17 L_B_29 L_A_5 L_B_7 L_C_8	0.994 0.993 0.993 0.984 0.982
E130309F12Rik_-_49059122.23-P1P2	E130309F12Rik	5	491.8	112.558	50.3373	39	1347.58	1178.21	188.665	4.53598	5	L_A_26 L_C_24 L_A_4 L_B_7 L_A_18	0.992 0.99 0.988 0.985 0.981
Frem2_-_53657542.23-P1P2	Frem2	5	205.6	71.7551	32.0899	33	871.138	732.924	127.586	5.2164	5	L_A_27 L_A_5 L_B_19 L_A_9 L_A_18	0.989 0.988 0.987 0.986 0.981
Gja8_-_96926120.23-P1P2	Gja8	5	801.4	107.139	47.9141	36	1439.83	1237.87	206.312	3.09448	5	L_C_24 L_C_21 L_B_19 L_B_10 L_A_7	0.999 0.992 0.992 0.99 0.985
Gpr125_+_50059104.23-P1P2	Gpr125	5	307.6	47.4637	21.2264	35	1067.51	792.953	134.034	5.66958	5	L_A_17 L_A_26 L_C_12 L_A_5 L_C_10	0.992 0.987 0.985 0.984 0.982
Gpr62_-_106466175.23-P1P2	Gpr62	5	412.6	99.2008	44.3639	37	1202.92	932.077	153.233	5.15762	5	L_A_10 L_C_24 L_C_21 L_B_9 L_B_11	0.996 0.992 0.992 0.99 0.982
Gpr88_-_116253466.23-P1P2	Gpr88	5	161.8	16.3003	7.28972	29	422.816	347.719	64.5697	4.04239	5	L_A_17 L_C_21 L_C_12 L_A_10 L_B_10	0.994 0.991 0.987 0.984 0.982
Icam4_+_21029383.23-P1P2	Icam4	5	505.6	67.7075	30.2797	39	2193.35	2017.04	322.986	5.22545	5	L_C_24 L_C_21 L_B_19 L_A_18 L_A_6	0.992 0.991 0.987 0.98 0.98
Il20ra_-_19712439.23-P1P2	Il20ra	5	733.8	147.7	66.0533	38	2017.19	1453.04	235.714	5.44469	5	L_C_7 L_B_29 L_B_20 L_B_28 L_A_18	0.992 0.991 0.991 0.99 0.984
Ildr1_-_36693865.23-P1P2	Ildr1	5	646	183.993	82.2843	39	1286.04	1103.77	176.745	3.62124	5	L_C_7 L_C_21 L_A_5 L_C_24 L_B_5	0.992 0.992 0.986 0.983 0.982
Kcns3_+_11150608.23-P1P2	Kcns3	5	597	188.072	84.1083	38	1259.56	1066.94	173.08	3.82805	5	L_A_17 L_C_24 L_A_26 L_C_21 L_A_27	0.999 0.999 0.998 0.998 0.996
Lrrn4cl_+_8850685.23-P1P2	Lrrn4cl	5	610.2	98.2685	43.947	26	1199.35	1593.05	312.423	1.88575	5	L_A_27 L_A_26 L_B_20 L_A_17 L_B_9	0.999 0.997 0.995 0.993 0.991
Lrrtm2_-_35215238.23-P1P2	Lrrtm2	5	670.6	147.246	65.8503	37	1600.54	1455.91	239.35	3.88526	5	L_A_17 L_C_24 L_C_5 L_B_19 L_A_8	0.989 0.985 0.982 0.982 0.981
Mfap3_+_57518545.23-P1P2	Mfap3	5	641.6	105.211	47.0517	40	2715.24	2033.02	321.449	6.4509	5	L_C_24 L_A_10 L_B_29 L_A_18 L_A_6	1 0.99 0.987 0.985 0.983
Mfsd7b_+_191026210.23-P1P2	Mfsd7b	5	760.2	214.156	95.7734	38	2948.84	2255.43	365.879	5.98188	5	L_B_29 L_C_21 L_C_24 L_C_22 L_A_16	0.999 0.988 0.985 0.984 0.981
Ms4a13_-_11196884.23-P1P2	Ms4a13	5	387	56.7318	25.3712	34	1176.63	827.666	141.943	5.56295	5	L_B_29 L_A_27 L_A_26 L_A_10 L_C_5	0.997 0.994 0.99 0.985 0.983
non-targeting_01339	negative_control	5	506	46.2925	20.7027	39	3355.38	2824.89	452.344	6.29915	5	L_C_24 L_C_21 L_A_7 L_B_19 L_A_8	0.998 0.994 0.99 0.985 0.981
non-targeting_01352	negative_control	5	175.2	51.378	22.9769	28	463.863	384.776	72.7159	3.96974	5	L_A_17 L_A_26 L_C_24 L_C_21 L_C_4	0.999 0.997 0.995 0.99 0.99
non-targeting_01475	negative_control	5	321.2	42.95	19.2078	36	2085.97	1722.95	287.158	6.14564	5	L_A_17 L_A_5 L_C_23 L_B_9 L_B_4	0.999 0.995 0.99 0.986 0.984
non-targeting_01563	negative_control	5	488.8	129.764	58.0322	35	2244.29	1675.08	283.14	6.20007	5	L_A_17 L_A_26 L_C_24 L_A_10 L_A_18	0.996 0.993 0.993 0.989 0.986
Npffr1_+_61595200.23-P1P2	Npffr1	5	382.6	229.446	102.611	40	2842.8	2244.81	354.936	6.93139	5	L_C_24 L_C_21 L_C_4 L_A_9 L_A_6	0.996 0.994 0.99 0.989 0.984
Olfr1162_+_88051544.23-ENSMUST00000183862.1	Olfr1162	5	551.2	62.8705	28.1165	37	2079.16	1461.59	240.284	6.35898	5	L_B_29 L_A_5 L_A_7 L_A_18 L_B_9	1 0.991 0.99 0.983 0.981
Olfr463_-_87894114.23-ENSMUST00000081417.1	Olfr463	5	523.6	64.209	28.7152	34	1085.44	905.756	155.336	3.61694	5	L_A_17 L_A_5 L_C_4 L_B_7 L_B_11	0.993 0.992 0.99 0.987 0.985
Olfr583_-_103050991.23-ENSMUST00000098211.1	Olfr583	5	569	32.9166	14.7207	37	1207.88	1081.02	177.719	3.59489	5	L_A_27 L_B_9 L_C_10 L_B_28 L_A_18	0.996 0.992 0.988 0.984 0.981
Olfr623_-_103661398.23-ENSMUST00000068531.2	Olfr623	5	480.6	46.7686	20.9155	37	2122.29	1851.36	304.361	5.39387	5	L_C_24 L_B_10 L_B_19 L_A_8 L_A_18	0.996 0.994 0.988 0.981 0.98
Olfr631_-_103914915.23-ENSMUST00000059011.3-ENSMUST00000167269.1	Olfr631	5	581.6	127.508	57.0233	39	2169.86	1518.14	243.098	6.53342	5	L_A_17 L_B_29 L_A_10 L_A_4 L_A_19	0.998 0.996 0.996 0.988 0.983
Olfr681_-_105121292.23-ENSMUST00000098157.3	Olfr681	5	342.2	65.5721	29.3247	39	2274.33	2009.92	321.844	6.00332	5	L_A_26 L_A_27 L_A_9 L_B_9 L_B_11	0.998 0.991 0.985 0.981 0.981
Orai1_+_123014942.23-P1P2	Orai1	5	588.2	46.4618	20.7784	35	1025.2	713.117	120.539	3.62539	5	L_B_29 L_A_27 L_B_18 L_A_9 L_A_7	0.995 0.993 0.988 0.983 0.982
Oscar_+_3616341.23-P1P2	Oscar	5	561.6	144.348	64.5543	38	1339.81	1042.72	169.152	4.60066	5	L_A_26 L_A_27 L_C_24 L_B_18 L_A_18	0.993 0.99 0.99 0.988 0.988
P2rx3_+_85035540.23-P1P2	P2rx3	5	436.6	80.7577	36.1159	36	1189.14	914.493	152.416	4.93739	5	L_B_29 L_C_24 L_C_4 L_C_21 L_A_9	0.998 0.995 0.994 0.988 0.983
Pcdhb2_+_37294614.23-P1P2	Pcdhb2	5	597.6	103.377	46.2316	40	2848.43	2086.68	329.933	6.82207	5	L_A_17 L_B_19 L_B_7 L_A_18 L_C_9	0.997 0.99 0.986 0.983 0.98
Phldb2_-_45844492.23-P1P2	Phldb2	5	412.6	73.0705	32.6781	37	1803.44	1323.79	217.629	6.39089	5	L_A_17 L_C_21 L_A_26 L_A_9 L_A_8	0.999 0.997 0.988 0.988 0.982
Pkd1l3_-_109614129.23-P1P2	Pkd1l3	5	135.2	13.0077	5.81722	30	862.325	731.54	133.56	5.44416	5	L_A_26 L_C_21 L_A_10 L_A_9 L_A_18	0.995 0.992 0.986 0.985 0.982
Pth2_+_45180494.23-P1P2	Pth2	5	431.8	85.2273	38.1148	36	1207.94	891.266	148.544	5.225	5	L_A_17 L_C_21 L_A_10 L_A_4 L_B_6	0.996 0.991 0.989 0.986 0.983
Sdk1_+_141241256.23-P1P2	Sdk1	5	700	69.4838	31.0741	38	1829.75	1319.12	213.99	5.27945	5	L_B_29 L_A_27 L_B_28 L_A_18 L_A_9	0.996 0.992 0.985 0.981 0.98
Serinc5_-_92610884.23-P1P2	Serinc5	5	571	112.834	50.4609	35	1377.83	943.375	159.46	5.05975	5	L_A_26 L_A_5 L_C_5 L_C_22 L_B_19	0.996 0.996 0.995 0.994 0.981
Slc10a6_-_103629553.23-P1P2	Slc10a6	5	339.6	46.854	20.9538	35	1204.87	1115.24	188.509	4.59007	5	L_A_17 L_B_29 L_B_10 L_B_19 L_A_5	0.998 0.991 0.983 0.983 0.982
Slc35d2_-_64129372.23-P1P2	Slc35d2	5	679	361.444	161.643	38	1587.79	1551.76	251.728	3.6102	5	L_A_26 L_A_17 L_A_27 L_A_4 L_B_8	0.999 0.998 0.998 0.997 0.983
Slc41a2_+_83337967.23-P1P2	Slc41a2	5	200	76.3643	34.1511	33	1171.45	916.873	159.607	6.0865	5	L_C_21 L_C_24 L_B_18 L_A_9 L_A_18	0.998 0.992 0.99 0.987 0.98
Slc41a2_+_83338057.23-P1P2	Slc41a2	5	422.4	65.55	29.3148	35	1196.54	1165.79	197.054	3.92858	5	L_A_17 L_A_27 L_A_10 L_A_9 L_B_19	0.99 0.987 0.984 0.983 0.981
Sorcs2_+_36398251.23-P1P2	Sorcs2	5	545	79.577	35.5879	36	1413.35	1079.4	179.901	4.82681	5	L_A_17 L_B_29 L_B_18 L_C_10 L_A_18	0.996 0.994 0.989 0.986 0.984
Spata31d1a_-_59706397.23-ENSMUST00000066510.6	Spata31d1a	5	350	59.1608	26.4575	35	1152.67	1120.39	189.381	4.23838	5	L_C_21 L_C_24 L_B_9 L_C_4 L_A_6	0.996 0.991 0.99 0.986 0.984
St7l_-_104864552.23-P1P2	St7l	5	528.4	77.1447	34.5001	31	1106.73	732.562	131.572	4.39555	5	L_A_17 L_B_10 L_C_4 L_A_5 L_C_5	0.999 0.996 0.99 0.99 0.982
Syngr4_+_45896825.23-P1P2	Syngr4	5	372.8	58.0276	25.9507	35	1504.42	1398.35	236.365	4.78761	5	L_C_24 L_C_5 L_B_19 L_A_18 L_A_19	0.995 0.994 0.987 0.982 0.981
Tlcd1_-_78178726.23-P1P2	Tlcd1	5	508.2	47.7095	21.3364	36	1926.67	1470.4	245.067	5.78809	5	L_A_17 L_B_29 L_B_19 L_A_18 L_A_7	0.994 0.99 0.988 0.988 0.982
Tmem129_+_33658067.23-P1P2	Tmem129	5	246.6	49.7323	22.241	33	1390.77	1041.07	181.228	6.31345	5	L_A_17 L_B_9 L_A_5 L_B_6 L_A_18	0.998 0.99 0.988 0.988 0.982
Tpcn2_+_145284049.23-P1P2	Tpcn2	5	837.2	77.1926	34.5216	37	1932.24	1651.98	271.584	4.03207	5	L_A_27 L_B_10 L_C_5 L_B_19 L_A_18	0.996 0.993 0.992 0.991 0.982
Trp53i13_-_77513330.23-P1P2	Trp53i13	5	480	82.3013	36.8062	37	1220.41	1088.54	178.955	4.13739	5	L_C_24 L_C_21 L_B_10 L_B_19 L_A_7	0.993 0.993 0.992 0.991 0.986
Trpc6_-_8544046.23-P1P2	Trpc6	5	510.2	90.187	40.3329	34	1492.29	991.213	169.992	5.77731	5	L_B_29 L_C_21 L_C_4 L_B_19 L_B_10	1 0.991 0.988 0.986 0.982
Trpc7_+_56895906.23-P1P2	Trpc7	5	746.8	119.475	53.4307	39	2196.46	1827.33	292.606	4.9543	5	L_A_17 L_C_4 L_B_28 L_A_9 L_A_8	0.997 0.996 0.996 0.992 0.983
Zdhhc22_-_86988840.23-ENSMUST00000095521.2	Zdhhc22	5	994	40.8534	18.2702	37	2340.81	1605.47	263.938	5.10276	5	L_A_17 L_A_5 L_A_27 L_B_19 L_B_10	0.997 0.997 0.988 0.986 0.984
1810011H11Rik_+_32785951.23-P1P2	1810011H11Rik	5	558.8	85.8295	38.3841	36	911.248	663.815	110.636	3.18566	4	L_A_17 L_A_10 L_B_20 L_A_5	0.997 0.994 0.991 0.982
2900092C05Rik_+_12512386.23-P1P2	2900092C05Rik	5	658	64.436	28.8167	37	1136.02	1038.92	170.797	2.79876	4	L_A_27 L_B_20 L_B_9 L_A_19	0.992 0.991 0.984 0.981
Abcc10_-_46328070.23-P1P2	Abcc10	5	399.6	58.5773	26.1966	36	992.986	885.935	147.656	4.01871	4	L_C_24 L_C_21 L_A_19 L_A_8	0.994 0.986 0.986 0.984
AI317395_-_40025345.23-P1P2	AI317395	5	350.6	74.9787	33.5315	34	1434.62	1500.07	257.26	4.2137	4	L_A_17 L_B_19 L_C_22 L_A_18	0.987 0.985 0.984 0.982
AI747448_+_144932871.23-P1P2	AI747448	5	395	75.8222	33.9087	37	1152.46	1079.39	177.45	4.26858	4	L_A_17 L_B_19 L_A_7 L_A_11	0.994 0.992 0.988 0.986
Ankrd29_+_12305839.23-P1P2	Ankrd29	5	307.4	78.2547	34.9966	32	1215.83	929.893	164.383	5.52629	4	L_B_29 L_C_24 L_B_20 L_C_21	0.999 0.992 0.984 0.983
Armcx1_-_134717851.23-P1P2	Armcx1	5	564.8	80.9704	36.211	37	937.175	737.489	121.243	3.07133	4	L_B_29 L_B_20 L_C_10 L_A_8	0.99 0.986 0.984 0.983
Atp1b2_+_69606041.23-P1	Atp1b2	5	430.6	91.5167	40.9275	35	1130	851.198	143.879	4.86105	4	L_B_29 L_C_21 L_A_5 L_A_18	0.996 0.989 0.987 0.985
Atrn_+_130906414.23-P1P2	Atrn	5	403.6	40.1535	17.9572	36	1242.47	1068.41	178.069	4.71094	4	L_A_17 L_A_26 L_A_27 L_A_18	0.996 0.996 0.991 0.988
B3gat2_-_23761847.23-P1P2	B3gat2	5	918.2	29.4483	13.1697	40	1418.35	1068.21	168.899	2.96123	4	L_B_29 L_B_7 L_A_26 L_C_23	0.999 0.997 0.983 0.981
Btnl4_+_34476154.23-ENSMUST00000065841.4	Btnl4	5	459.4	84.3552	37.7248	32	962.219	730.098	129.064	3.89588	4	L_A_17 L_A_27 L_A_10 L_A_19	0.995 0.994 0.982 0.981
C78339_-_46669167.23-P1P2	C78339	5	222.6	25.774	11.5265	12	1.33333	0.651339	0.188025	-1176.79	4	L_A_10 L_A_16 L_C_24 L_C_21	0 0 0 0
Cacna1e_-_154726217.23-P1P2	Cacna1e	5	338.2	86.0738	38.4934	38	1158.38	1137.85	184.584	4.44342	4	L_C_24 L_C_21 L_A_19 L_B_4	0.994 0.987 0.983 0.981
Caln1_+_130448406.23-ENSMUST00000111288.2	Caln1	5	410.2	60.2926	26.9637	36	843.616	721.152	120.192	3.60603	4	L_A_26 L_C_24 L_C_21 L_B_19	0.993 0.989 0.98 0.98
Cd47_-_49855531.23-P1P2	Cd47	5	233	42.6439	19.0709	32	424.165	380.013	67.1774	2.84567	4	L_A_26 L_C_24 L_B_20 L_B_7	0.996 0.989 0.982 0.98
Cd69_+_129275587.23-P1P2	Cd69	5	639.6	90.9329	40.6664	38	1053.17	918.896	149.065	2.77444	4	L_C_21 L_A_10 L_B_19 L_C_5	0.995 0.992 0.991 0.988
Cdon_-_35421395.23-P1P2	Cdon	5	594.2	59.1371	26.4469	39	2650.21	3200.92	512.558	4.01127	4	L_B_29 L_B_10 L_B_19 L_A_16	1 0.983 0.981 0.981
Clca5_-_145099168.23-P1P2	Clca5	5	643	104.209	46.6036	37	1903.08	1388.87	228.329	5.51871	4	L_B_29 L_B_9 L_A_8 L_B_11	0.995 0.991 0.982 0.982
Cldn1_+_26372021.23-P1P2	Cldn1	5	581.4	72.521	32.4324	34	1534.98	1122.56	192.517	4.95324	4	L_B_20 L_A_10 L_C_5 L_A_16	0.997 0.996 0.993 0.982
Clec12a_-_129349802.23-P1P2	Clec12a	5	771.8	119.644	53.5064	38	2716.66	2395.6	388.617	5.00456	4	L_C_21 L_B_10 L_B_19 L_A_18	0.99 0.989 0.985 0.984
Clec12a_-_129350246.23-P1P2	Clec12a	5	761.2	46.58	20.8312	37	1839.93	1456.52	239.45	4.50505	4	L_B_29 L_A_10 L_A_16 L_A_19	0.998 0.99 0.987 0.982
Clptm1l_-_73603980.23-P1P2	Clptm1l	5	655.2	33.6259	15.038	38	1174.62	1104.07	179.104	2.90012	4	L_A_27 L_B_19 L_B_10 L_C_23	0.999 0.998 0.988 0.983
Cxcr2_+_74153909.23-P1P2	Cxcr2	5	679	97.8443	43.7573	39	1291.92	927.157	148.464	4.12843	4	L_C_24 L_C_5 L_A_5 L_B_6	0.996 0.984 0.983 0.981
D17H6S53E_+_35126250.23-P1P2	D17H6S53E	5	529	76.4428	34.1863	37	1445.16	1151.41	189.291	4.83998	4	L_B_20 L_C_4 L_A_18 L_A_9	0.995 0.985 0.983 0.983
Disp2_+_118779603.23-P1P2	Disp2	5	381.8	40.3819	18.0593	34	898.808	733.159	125.736	4.11186	4	L_C_24 L_A_10 L_B_10 L_C_11	0.994 0.992 0.991 0.99
Dpy19l2_+_24696801.23-P1P2	Dpy19l2	5	642.8	104.481	46.7252	37	1319.85	1187.69	195.255	3.46753	4	L_C_21 L_B_10 L_B_19 L_A_18	0.996 0.991 0.989 0.982
Dpy19l3_+_35754534.23-P1	Dpy19l3	5	466.6	53.0028	23.7036	37	1939.54	1699.01	279.315	5.2734	4	L_B_29 L_C_24 L_C_21 L_B_19	0.994 0.989 0.988 0.984
Elfn1_+_139907630.23-P1P2	Elfn1	5	263.8	45.9315	20.5412	37	1001.58	734.395	120.734	6.11078	4	L_A_27 L_C_12 L_A_5 L_C_22	0.995 0.994 0.989 0.985
Fads6_-_115297605.23-P1P2	Fads6	5	437	48.0364	21.4826	36	796.564	654.577	109.096	3.29584	4	L_C_24 L_C_21 L_B_10 L_C_22	0.994 0.994 0.987 0.982
Fam171a1_-_3118309.23-P1P2	Fam171a1	5	394.2	126.148	56.4149	36	759.417	617.573	102.929	3.54825	4	L_B_29 L_B_18 L_B_28 L_A_7	0.996 0.994 0.983 0.982
Galr2_-_116281034.23-P1P2	Galr2	5	593.8	136.067	60.851	38	1323.05	1116.09	181.054	4.02782	4	L_A_26 L_B_19 L_A_19 L_A_18	0.992 0.992 0.988 0.984
Gbp2b_+_142594675.23-P1P2	Gbp2b	5	624.4	138.594	61.9811	39	1722.67	1237.72	198.194	5.54137	4	L_C_24 L_C_21 L_C_12 L_C_8	0.999 0.987 0.983 0.982
Gm11437_-_84167730.23-P1P2	Gm11437	5	502.8	139.295	62.2948	32	655.859	662.384	117.094	1.30715	4	L_A_26 L_A_27 L_A_17 L_C_9	0.999 0.99 0.988 0.985
Gpr133_+_129096430.23-P1P2	Gpr133	5	916.6	45.7744	20.471	37	1653.28	990.751	162.878	4.5229	4	L_B_20 L_B_7 L_B_18 L_A_18	0.995 0.987 0.986 0.981
Gpr149_-_62605413.23-P1P2	Gpr149	5	599.4	29.9132	13.3776	32	1473.62	961.016	169.885	5.14595	4	L_B_20 L_A_5 L_A_10 L_C_23	0.996 0.989 0.987 0.984
Kcne1l_+_142306620.23-P1P2	Kcne1l	5	322	102.545	45.8596	35	624.944	505.089	85.3756	3.54836	4	L_A_27 L_A_26 L_A_4 L_C_11	0.998 0.982 0.982 0.98
Kcnj14_-_45824887.23-P1P2	Kcnj14	5	557	119.708	53.535	32	1185.76	843.242	149.065	4.21802	4	L_B_29 L_C_4 L_B_7 L_A_9	0.996 0.995 0.993 0.989
Lphn2_+_148955020.23-ENSMUST00000106128.2	Lphn2	5	267.4	89.1617	39.8743	34	392.835	476.526	81.7235	1.53487	4	L_A_27 L_C_24 L_C_21 L_A_5	0.998 0.998 0.989 0.984
Ly6g6d_+_35078223.23-P1	Ly6g6d	5	756.4	145.354	65.0043	40	1983.9	1497.58	236.788	5.18396	4	L_B_29 L_A_27 L_A_8 L_B_8	0.988 0.987 0.986 0.983
Lysmd4_-_67222392.23-P1P2	Lysmd4	5	153.4	28.8496	12.9019	35	616.259	600.089	101.434	4.56318	4	L_A_26 L_A_5 L_A_9 L_C_9	0.996 0.995 0.991 0.989
Marveld1_-_42147173.23-P1P2	Marveld1	5	517	75.8683	33.9293	32	1065.19	733.069	129.59	4.23018	4	L_A_17 L_C_24 L_A_5 L_A_8	0.996 0.988 0.988 0.981
Mctp2_+_72306689.23-P1P2	Mctp2	5	550	189.042	84.5423	39	1955.49	2022.86	323.917	4.33903	4	L_C_21 L_B_10 L_B_19 L_A_6	0.995 0.992 0.987 0.984
Mest_-_30740684.23-P2	Mest	5	521.4	85.0517	38.0363	36	1186.02	947.499	157.917	4.2087	4	L_A_27 L_A_5 L_B_28 L_B_8	0.995 0.986 0.981 0.98
Mettl21a_+_64617296.23-P1P2	Mettl21a	5	582.6	122.114	54.611	35	995.942	672.996	113.757	3.63355	4	L_C_21 L_C_5 L_C_23 L_B_9	0.998 0.995 0.993 0.983
Mfsd12_+_81357451.23-P1P2	Mfsd12	5	634.6	133.62	59.7567	40	3415.22	2927.91	462.944	6.0064	4	L_A_17 L_C_21 L_B_9 L_B_4	0.998 0.995 0.987 0.982
Mfsd2a_+_122961410.23-P1P2	Mfsd2a	5	587.6	188.704	84.3911	37	1651.41	1321.98	217.332	4.89485	4	L_A_17 L_B_9 L_A_18 L_A_11	0.993 0.991 0.984 0.982
Mospd3_+_137601055.23-P1P2	Mospd3	5	615.6	77.6582	34.7298	38	1141.48	835.061	135.465	3.88205	4	L_A_27 L_C_4 L_A_5 L_B_19	0.999 0.997 0.991 0.98
Ms4a13_-_11196788.23-P1P2	Ms4a13	5	495.8	58.3198	26.0814	34	858.619	665.949	114.209	3.17679	4	L_C_7 L_A_5 L_C_12 L_A_16	0.989 0.988 0.987 0.981
Ncr1_-_4337599.23-P1P2	Ncr1	5	1161.2	334.797	149.726	35	1886.06	2373.63	401.218	1.80665	4	L_A_27 L_A_26 L_A_17 L_B_11	1 0.997 0.989 0.986
non-targeting_01320	negative_control	5	2884.6	1636.11	731.692	39	9949.03	8634.75	1382.67	5.10927	4	L_A_4 L_A_27 L_A_26 L_A_17	1 1 0.999 0.983
non-targeting_01421	negative_control	5	425	23.5584	10.5357	39	1972.84	1794.09	287.284	5.38783	4	L_C_21 L_C_5 L_B_19 L_A_6	0.988 0.987 0.987 0.984
non-targeting_01455	negative_control	5	681.8	125.745	56.2347	37	1358.54	884.277	145.374	4.65516	4	L_C_24 L_C_21 L_B_19 L_A_8	0.993 0.992 0.986 0.981
non-targeting_01491	negative_control	5	526.6	106.34	47.5569	36	1076.21	953.971	158.995	3.45676	4	L_A_27 L_B_19 L_A_9 L_C_10	0.998 0.989 0.986 0.982
Npy4r_+_34152572.23-P1P2	Npy4r	5	303.6	46.7151	20.8916	32	523.104	463.703	81.972	2.67779	4	L_B_20 L_A_5 L_A_4 L_A_9	0.995 0.993 0.989 0.985
Olfr1111_-_87150886.23-ENSMUST00000099860.2	Olfr1111	5	659.8	34.492	15.4253	37	825.283	628.617	103.344	1.60129	4	L_A_26 L_C_21 L_A_5 L_B_20	0.997 0.993 0.99 0.988
Olfr166_-_19486663.23-ENSMUST00000074739.2	Olfr166	5	728.8	68.831	30.7821	39	1370.5	1078.4	172.682	3.71605	4	L_A_27 L_B_28 L_C_4 L_A_18	0.994 0.991 0.99 0.983
Olfr211_+_116493488.23-ENSMUST00000065786.3	Olfr211	5	493.6	147.375	65.908	35	1882.89	1436.59	242.829	5.72126	4	L_A_17 L_A_10 L_A_19 L_A_9	0.998 0.996 0.996 0.991
Olfr26_-_38854843.23-ENSMUST00000104874.2	Olfr26	5	695.4	119.408	53.4009	37	1976.31	1749.51	287.618	4.45349	4	L_A_17 L_C_10 L_B_10 L_A_18	0.999 0.996 0.987 0.984
Olfr31_-_14327662.23-ENSMUST00000100872.1	Olfr31	5	644.2	92.1043	41.1903	34	692.295	657.682	112.792	0.426406	4	L_C_7 L_A_27 L_B_18 L_A_11	0.997 0.995 0.991 0.99
Olfr351_-_36860407.23-ENSMUST00000100150.1	Olfr351	5	609.4	120.529	53.9023	31	549.741	635.002	114.05	-0.523096	4	L_A_17 L_A_26 L_A_27 L_C_5	0.998 0.997 0.996 0.995
Olfr354_+_36906570.23-ENSMUST00000068475.2	Olfr354	5	626	107.128	47.9093	39	1920	1654.07	264.863	4.88554	4	L_A_27 L_A_26 L_A_18 L_A_8	0.994 0.992 0.992 0.985
Olfr362_+_37106027.23-ENSMUST00000100144.1	Olfr362	5	697.8	128.896	57.6441	38	1506.72	1229.73	199.488	4.05499	4	L_A_17 L_A_27 L_B_9 L_A_18	0.995 0.995 0.991 0.991
Olfr463_+_87894215.23-ENSMUST00000081417.1	Olfr463	5	822.8	131.874	58.9758	40	1542.08	1583.44	250.365	2.87295	4	L_B_20 L_B_28 L_A_7 L_A_11	0.999 0.993 0.984 0.982
Olfr635_+_103978637.23-ENSMUST00000098185.1	Olfr635	5	525.4	227.044	101.537	37	1795.59	1508.3	247.962	5.12253	4	L_C_24 L_C_21 L_C_4 L_B_6	0.997 0.996 0.992 0.988
Olfr69_+_103768595.23-ENSMUST00000106878.1	Olfr69	5	612.4	118.863	53.1569	36	1006.64	651.763	108.627	3.62929	4	L_A_17 L_C_21 L_A_16 L_A_10	1 0.992 0.985 0.981
Olfr706_-_106886994.23-ENSMUST00000052535.3	Olfr706	5	353.4	39.151	17.5089	35	908.096	912.433	154.229	3.59657	4	L_A_17 L_C_23 L_A_9 L_B_5	0.996 0.988 0.984 0.98
Otof_-_30462141.23-P1P2	Otof	5	320.2	68.3279	30.5572	34	736.552	625.074	107.199	3.88391	4	L_A_17 L_A_5 L_C_4 L_A_8	0.995 0.994 0.985 0.982
Pcdh12_-_38284601.23-P1P2	Pcdh12	5	635	60.4649	27.0407	37	1137.99	1016.33	167.083	3.01039	4	L_A_5 L_A_27 L_B_19 L_A_8	0.998 0.994 0.983 0.982
Pcdhb2_+_37294625.23-P1P2	Pcdhb2	5	338.4	51.4373	23.0035	33	997.091	763.552	132.917	4.95564	4	L_A_10 L_B_18 L_C_10 L_A_9	0.991 0.99 0.99 0.981
Phldb2_+_45844416.23-P1P2	Phldb2	5	285.4	48.1176	21.5188	32	625.892	606.938	107.292	3.17349	4	L_C_21 L_C_10 L_B_19 L_A_16	0.992 0.99 0.988 0.981
Rhbdf2_-_116624586.23-P1P2	Rhbdf2	5	602.474	124.926	55.8686	38	1365.13	1037.71	168.339	4.53047	4	L_C_24 L_A_5 L_C_4 L_A_8	0.992 0.985 0.982 0.981
Rmdn2_+_79615016.23-P1P2	Rmdn2	5	426.8	66.383	29.6874	34	1165.15	1034.42	177.402	4.16201	4	L_A_26 L_A_10 L_C_22 L_A_18	0.992 0.991 0.984 0.98
Scn7a_-_66785130.23-P1P2	Scn7a	5	676.8	93.4302	41.7833	36	1219.64	851.518	141.92	3.82497	4	L_A_27 L_A_5 L_B_9 L_C_11	0.996 0.991 0.989 0.985
Sidt1_-_44333092.23-P1P2	Sidt1	5	196.8	30.3183	13.5588	28	411.402	387.698	73.2681	2.929	4	L_A_17 L_A_27 L_B_7 L_C_10	0.997 0.992 0.991 0.984
Slc16a10_-_40142332.23-P1P2	Slc16a10	5	338.8	41.5536	18.5833	35	1386.77	1069.46	180.772	5.7972	4	L_C_21 L_C_24 L_B_7 L_B_6	0.994 0.988 0.984 0.983
Slc17a2_+_23806867.23-P1P2	Slc17a2	5	374	133.707	59.7955	35	988.728	839.863	141.963	4.33021	4	L_B_29 L_B_18 L_B_28 L_A_8	0.994 0.992 0.987 0.981
Slc36a3_+_55151833.23-P1P2	Slc36a3	5	503.4	68.1601	30.4821	32	976.531	713.332	126.1	3.75202	4	L_C_24 L_C_21 L_A_5 L_B_28	0.989 0.987 0.984 0.984
Slc3a2_+_8714094.23-P1	Slc3a2	5	467.2	44.2459	19.7874	36	974.819	924.277	154.046	3.29524	4	L_A_5 L_B_7 L_A_9 L_C_23	0.994 0.989 0.988 0.981
Slc43a1_+_84840407.23-P2	Slc43a1	5	629.2	71.1597	31.8236	38	1821.24	1362.7	221.059	5.3924	4	L_C_24 L_C_21 L_A_19 L_B_6	0.997 0.988 0.984 0.982
Slc52a3_+_151996346.23-P1	Slc52a3	5	162.4	46.2958	20.7041	30	495.212	521.421	95.1981	3.49599	4	L_A_17 L_A_27 L_A_5 L_A_9	0.998 0.988 0.986 0.986
Smco2_+_146850056.23-P1P2	Smco2	5	416.8	73.4282	32.8381	38	1707.59	1506.07	244.317	5.28327	4	L_C_21 L_B_7 L_C_5 L_A_8	0.999 0.984 0.982 0.981
Stmn1_-_134469512.23-P2	Stmn1	5	387.4	84.3522	37.7235	40	1618.95	1522.53	240.734	5.11583	4	L_B_29 L_B_20 L_B_18 L_A_18	0.998 0.997 0.993 0.99
Taar6_-_23985838.23-ENSMUST00000057080.3	Taar6	5	496.4	43.0035	19.2317	35	1445.31	1189.25	201.019	4.72052	4	L_A_26 L_B_19 L_C_22 L_C_23	0.998 0.994 0.988 0.987
Tas2r139_+_42140651.23-ENSMUST00000057686.4	Tas2r139	5	495	97.224	43.4799	39	2315.05	1475.92	236.337	7.70109	4	L_A_17 L_B_29 L_A_26 L_C_9	0.998 0.995 0.991 0.982
Tenm2_-_37236548.23-P1P2	Tenm2	5	689.2	47.431	21.2118	39	1555.71	1442.27	230.947	3.752	4	L_B_29 L_C_24 L_C_4 L_C_22	0.992 0.986 0.984 0.983
Tmeff1_-_48585050.23-P1P2	Tmeff1	5	323.4	57.7131	25.8101	34	936.378	672.981	115.415	5.31106	4	L_A_17 L_B_29 L_A_27 L_C_5	0.996 0.994 0.994 0.982
Tmem151a_+_5072280.23-P2	Tmem151a	5	368.2	39.6194	17.7184	35	1226.93	1142.26	193.077	4.44762	4	L_A_26 L_A_5 L_B_9 L_A_19	0.997 0.989 0.989 0.987
Tmem19_+_115362357.23-P1P2	Tmem19	5	485.6	93.8499	41.9709	38	3107.42	2669.24	433.007	6.05491	4	L_B_29 L_C_24 L_C_21 L_B_6	0.996 0.991 0.99 0.985
Tmem255b_-_13435214.23-P1P2	Tmem255b	5	308.2	52.6612	23.5508	33	543.329	460.486	80.1604	2.93323	4	L_A_27 L_A_5 L_B_9 L_B_28	0.997 0.987 0.986 0.985
Tmem28_-_99820905.23-ENSMUST00000096363.2	Tmem28	5	449.4	67.5559	30.2119	34	1044.48	607.341	104.158	5.71327	4	L_B_29 L_C_21 L_A_10 L_A_16	0.994 0.989 0.988 0.987
Tmie_-_110880207.23-P1P2	Tmie	5	398.6	70.3619	31.4668	38	1224.63	1174.12	190.468	4.33684	4	L_B_29 L_C_21 L_A_8 L_A_16	0.996 0.991 0.985 0.98
Tmppe_+_114400919.23-P1P2	Tmppe	5	468	92.1358	41.2044	38	716.684	589.613	95.6478	2.6	4	L_C_7 L_C_21 L_C_10 L_C_11	0.993 0.989 0.983 0.983
Trpm5_-_143087199.23-P1P2	Trpm5	5	536	97.8954	43.7801	35	1380.4	1216.76	205.67	4.10561	4	L_A_17 L_B_10 L_B_19 L_C_10	0.999 0.991 0.989 0.983
Upk3bl_+_136057198.23-P1P2	Upk3bl	5	344.6	20.8638	9.33059	36	650.907	637.563	106.26	2.8826	4	L_C_7 L_C_21 L_C_4 L_B_6	0.992 0.991 0.988 0.985
Zdhhc22_+_86988823.23-ENSMUST00000095521.2	Zdhhc22	5	241.2	62.4476	27.9274	36	1799.3	1561.16	260.193	5.98823	4	L_A_17 L_A_27 L_A_18 L_A_8	0.996 0.992 0.982 0.98
Abcc10_-_46328228.23-P1P2	Abcc10	5	633.2	53.0255	23.7137	36	1314.75	1082.29	180.382	3.77839	3	L_C_21 L_C_24 L_A_10	0.989 0.988 0.983
AI593442_+_52679978.23-P1P2	AI593442	5	783	125.531	56.1391	39	3397.74	2676.74	428.621	6.10036	3	L_B_29 L_A_18 L_A_8	1 0.988 0.982
Aqp4_-_15403716.23-P1P2	Aqp4	5	616.2	62.1667	27.8018	36	1052	895.953	149.326	2.91846	3	L_A_17 L_A_10 L_A_5	0.994 0.992 0.99
Arl6ip6_+_53192000.23-P1P2	Arl6ip6	5	209	68.7968	30.7669	35	1318.26	1191.15	201.342	5.50932	3	L_A_26 L_A_17 L_A_7	0.999 0.99 0.989
Atp13a2_+_140986772.23-P1P2	Atp13a2	5	564	103.853	46.4446	33	883.121	711.513	123.859	2.57649	3	L_A_10 L_B_9 L_A_9	0.995 0.991 0.986
Atp1b4_+_38316016.23-P1P2	Atp1b4	5	344.2	75.1778	33.6205	37	1002.14	833.8	137.076	4.7998	3	L_A_26 L_C_21 L_C_10	1 0.993 0.993
Bricd5_+_24473730.23-P1P2	Bricd5	5	309.626	118.174	52.849	31	520.548	619.019	111.179	1.89713	3	L_A_17 L_C_6 L_C_23	0.993 0.993 0.981
Btnl2_-_34354683.23-P1P2	Btnl2	5	426	85.7934	38.368	34	824.661	598.583	102.656	3.88345	3	L_B_29 L_C_12 L_A_11	0.991 0.991 0.99
Cacna2d4_-_119236424.23-P1P2	Cacna2d4	5	292.4	60.6696	27.1323	30	643.411	549.78	100.376	3.49698	3	L_A_5 L_C_5 L_A_9	0.993 0.988 0.983
Catsper1_-_5335402.23-P1P2	Catsper1	5	656.6	118.917	53.1814	35	1571.71	2279.13	385.243	2.37542	3	L_A_11 L_C_23 L_B_4	0.993 0.986 0.98
Catsperb_+_101404122.23-P1P2	Catsperb	5	561.2	95.3216	42.6291	35	1415.41	1162.49	196.497	4.3472	3	L_B_29 L_A_4 L_C_9	0.997 0.986 0.981
Ccdc108_+_74935625.23-P1P2	Ccdc108	5	389.8	145.718	65.167	37	1309.47	2593.95	426.443	2.1566	3	L_A_10 L_A_19 L_C_9	1 0.989 0.983
Ccr6_+_8235718.23-P2	Ccr6	5	100.2	52.3612	23.4167	21	195.197	229.625	50.1083	1.89584	3	L_A_17 L_A_27 L_C_4	0.996 0.99 0.981
Cd163_+_124304223.23-P1P2	Cd163	5	519.2	82.0896	36.7116	39	1628.04	1401.14	224.362	4.94221	3	L_C_24 L_C_4 L_C_5	0.999 0.997 0.983
Cd300c_+_114960667.23-P1P2	Cd300c	5	575.8	85.3651	38.1764	34	1364.15	1121.43	192.324	4.09905	3	L_C_12 L_A_11 L_A_8	0.99 0.988 0.98
Cd300lb_-_114934544.23-P1P2	Cd300lb	5	446	43.2377	19.3365	33	728.011	739.628	128.753	2.19033	3	L_C_24 L_A_5 L_C_11	0.994 0.989 0.98
Cd34_-_194938763.23-P1P2	Cd34	5	329.2	46.1812	20.6528	36	1198.28	1129.21	188.201	4.61784	3	L_B_9 L_C_5 L_A_16	0.998 0.983 0.982
Cd69_+_129275421.23-P1P2	Cd69	5	460.4	62.5084	27.9546	31	645.661	527.962	94.8248	1.95372	3	L_A_17 L_A_26 L_A_27	0.999 0.998 0.994
Cd79b_+_106314631.23-P1P2	Cd79b	5	747.2	149.712	66.9533	35	986.434	1243.38	210.17	1.13828	3	L_A_27 L_A_26 L_A_7	0.998 0.996 0.985
Cd82_+_93462505.23-P1P2	Cd82	5	534.4	43.5408	19.472	36	1132.05	1081	180.166	3.3172	3	L_B_19 L_C_10 L_A_7	0.999 0.99 0.984
Cd99l2_+_71492894.23-P1P2	Cd99l2	5	832.4	94.7433	42.3705	40	2524.5	2426.91	383.729	4.40962	3	L_A_11 L_C_8 L_B_8	0.989 0.988 0.981
Cdcp1_+_123216126.23-P1P2	Cdcp1	5	304.6	87.7855	39.2589	32	1140.64	965.638	170.702	4.89763	3	L_C_24 L_A_5 L_C_22	0.997 0.983 0.981
Clec14a_+_58268929.23-P1P2	Clec14a	5	451.721	90.0522	40.2726	30	332.164	425.72	77.7255	-1.53819	3	L_A_27 L_A_10 L_C_5	0.996 0.988 0.983
Clec1a_-_129451951.23-P1P2	Clec1a	5	534	119.53	53.4556	37	1405.13	1046.41	172.029	5.06388	3	L_B_20 L_C_22 L_B_6	0.993 0.99 0.987
Clec4g_-_3717731.23-P2	Clec4g	5	365.8	116.785	52.2278	29	628.12	637.329	118.349	2.2165	3	L_A_26 L_A_27 L_C_11	0.998 0.996 0.993
Crb1_-_139377192.23-P1P2	Crb1	5	319.8	46.4941	20.7928	33	833.812	712.098	123.96	4.14658	3	L_A_27 L_C_22 L_A_18	0.998 0.994 0.991
Ctage5_-_59131391.23-P1P2	Ctage5	5	503.2	55.8856	24.9928	30	534.237	417.615	76.2457	0.407061	3	L_A_27 L_B_28 L_C_10	0.988 0.983 0.981
Dlk2_-_46297187.23-P1P2	Dlk2	5	760.6	114.387	51.1553	33	1039.11	682.085	118.736	2.34565	3	L_A_5 L_C_4 L_C_5	0.998 0.985 0.98
Dsc2_-_20059482.23-P1P2	Dsc2	5	501.8	120.819	54.0318	38	1336.86	1323.76	214.743	3.88864	3	L_C_24 L_A_19 L_B_11	0.995 0.99 0.983
Dsc2_+_20059475.23-P1P2	Dsc2	5	445.8	120.067	53.6958	38	1255.94	1048.82	170.141	4.76159	3	L_C_21 L_B_19 L_A_6	0.988 0.983 0.98
Dsg2_-_20558012.23-P1P2	Dsg2	5	548	56.0045	25.046	36	995.425	906.394	151.066	2.96179	3	L_A_17 L_A_27 L_A_8	0.985 0.984 0.984
Elp6_-_110305016.23-P1P2	Elp6	5	296	101.042	45.1874	29	498.254	408.396	75.8373	2.66694	3	L_A_27 L_B_9 L_C_10	0.999 0.987 0.98
Elp6_-_110305063.23-P1P2	Elp6	5	415	109.526	48.9816	34	1028.1	1030.67	176.758	3.46859	3	L_A_5 L_A_9 L_C_9	0.993 0.991 0.99
Evi2a_-_79530645.23-P1P2	Evi2a	5	829.2	57.6168	25.767	40	1816.95	1475.78	233.342	4.23306	3	L_C_5 L_A_9 L_A_8	0.987 0.986 0.984
Fat2_-_55336724.23-P1P2	Fat2	5	412	80.5419	36.0194	31	617.738	566.946	101.827	2.02047	3	L_B_29 L_B_18 L_C_22	1 0.992 0.985
Fndc3b_+_27711696.23-P1P2	Fndc3b	5	585.4	66.7668	29.859	40	2603.05	3042.15	481.005	4.19465	3	L_C_7 L_C_6 L_B_8	1 0.989 0.981
Fxyd7_+_31051564.23-P1P2	Fxyd7	5	357.8	46.8316	20.9437	34	527.015	419.437	71.9328	2.35241	3	L_B_29 L_C_24 L_B_18	0.989 0.988 0.984
Gal3st4_+_138272922.23-P1P2	Gal3st4	5	409.4	50.1976	22.4491	37	816.662	793.108	130.386	3.12351	3	L_C_12 L_A_10 L_A_11	0.999 0.998 0.982
Ggt7_+_155515089.23-P1	Ggt7	5	477.6	167.778	75.0324	36	1238	1654.34	275.724	2.75782	3	L_B_9 L_C_10 L_A_16	0.999 0.992 0.989
Gjb5_+_127358340.23-P1P2	Gjb5	5	459.2	132.798	59.3889	38	2096.45	1653.12	268.172	6.10522	3	L_A_10 L_B_28 L_B_4	0.993 0.989 0.987
Gjc3_-_137963102.23-P1P2	Gjc3	5	438	99.7096	44.5915	33	1214.18	780.602	135.885	5.71203	3	L_A_5 L_B_9 L_A_16	0.996 0.983 0.98
Gjd4_+_9282873.23-P1P2	Gjd4	5	184.6	38.2596	17.1102	33	507.975	550.821	95.8856	3.37251	3	L_C_7 L_A_26 L_A_19	0.997 0.982 0.981
Gpr115_-_42692370.23-P1P2	Gpr115	5	625	54.7266	24.4745	32	694.371	643.708	113.793	0.609627	3	L_A_10 L_B_28 L_C_5	0.99 0.987 0.984
Gpr124_-_27085468.23-P1P2	Gpr124	5	524.4	60.0025	26.8339	36	1188.15	1137.23	189.539	3.50192	3	L_C_21 L_B_10 L_C_10	1 0.981 0.98
Gpr125_-_50059107.23-P1P2	Gpr125	5	388.6	87.6088	39.1798	39	923.41	972.01	155.646	3.43606	3	L_C_21 L_C_4 L_C_24	1 1 0.993
Gpr133_-_129096625.23-P1P2	Gpr133	5	627.4	106.472	47.6158	35	822.628	745.119	125.948	1.55007	3	L_A_5 L_A_27 L_B_4	0.998 0.99 0.982
Gpr150_+_76057056.23-ENSMUST00000056130.4	Gpr150	5	494.4	130.134	58.1976	40	3749.97	3437.65	543.541	5.98957	3	L_B_28 L_C_23 L_A_11	0.998 0.989 0.988
Gpr153_-_152273984.23-P1P2	Gpr153	5	454.8	140.019	62.6182	34	1108.93	1005.79	172.491	3.79222	3	L_A_27 L_B_9 L_A_6	0.994 0.993 0.987
Gpr182_+_127751898.23-P1P2	Gpr182	5	775	103.962	46.493	37	1564.97	971.604	159.731	4.94565	3	L_A_10 L_C_4 L_A_19	0.996 0.993 0.99
Gpr19_-_134898450.23-P1	Gpr19	5	233.4	89.0943	39.8442	32	1068.47	1024.44	181.096	4.61118	3	L_A_17 L_A_26 L_A_8	0.993 0.99 0.984
Gpr20_-_73707599.23-P1P2	Gpr20	5	495.4	37.9513	16.9723	31	658.903	500.589	89.9085	1.81855	3	L_B_29 L_B_20 L_A_27	0.997 0.988 0.987
Gpr4_-_19212473.23-P1P2	Gpr4	5	380.4	39.4816	17.6567	30	567.691	462.124	84.372	2.21982	3	L_A_26 L_B_20 L_A_5	0.997 0.987 0.98
Gpr61_+_108154991.23-P1P2	Gpr61	5	827.8	117.323	52.4685	37	1254.15	990.535	162.843	2.61819	3	L_C_5 L_C_12 L_A_16	0.998 0.99 0.981
Hcn4_+_58823209.23-P1P2	Hcn4	5	681.8	82.4906	36.8909	37	1365.79	1126.06	185.123	3.69479	3	L_C_4 L_B_6 L_A_16	0.992 0.986 0.986
Hyal5_-_24857766.23-P1P2	Hyal5	5	491	94.6546	42.3308	40	2090.95	1795.63	283.914	5.63534	3	L_A_4 L_C_23 L_C_8	0.986 0.986 0.984
Ifitm1_+_140968062.23-P1P2	Ifitm1	5	737.6	102.232	45.7194	38	1456.15	1093.73	177.427	4.04984	3	L_B_20 L_B_9 L_A_8	1 0.992 0.982
Ifitm3_+_141011183.23-P1P2	Ifitm3	5	613.8	127.711	57.1143	39	1901.67	1960.79	313.977	4.10179	3	L_C_6 L_C_23 L_B_11	0.998 0.996 0.994
Igdcc4_+_65101248.23-P1P2	Igdcc4	5	268	33.2566	14.8728	32	411.681	373.257	65.9832	2.17755	3	L_A_17 L_A_26 L_C_5	0.997 0.996 0.989
Igsf1_+_49788405.23-P2	Igsf1	5	578.8	80.4096	35.9603	33	1282.14	1099.73	191.439	3.67396	3	L_C_24 L_A_9 L_C_23	0.983 0.982 0.982
Il12rb2_+_67376255.23-P1P2	Il12rb2	5	595.2	55.1244	24.6524	36	709.646	617.686	102.948	1.11169	3	L_C_24 L_A_5 L_B_10	0.995 0.984 0.98
Il20ra_+_19712452.23-P1P2	Il20ra	5	311	57.0482	25.5127	29	437.002	467.15	86.7476	1.45251	3	L_A_27 L_A_5 L_B_18	0.998 0.985 0.981
Il20rb_-_100467068.23-P2	Il20rb	5	849.2	196.129	87.7117	39	1379.81	854.69	136.86	3.87701	3	L_B_29 L_B_9 L_A_16	0.993 0.993 0.992
Il4ra_-_125552056.23-P1P2	Il4ra	5	599.2	69.5212	31.0908	34	1064.34	791.964	135.821	3.42465	3	L_A_26 L_C_4 L_C_11	0.995 0.992 0.983
Itpripl2_-_118492148.23-P1P2	Itpripl2	5	741.6	117.368	52.4887	34	1081.52	878.884	150.727	2.25518	3	L_C_24 L_C_21 L_B_11	0.988 0.987 0.984
Kcnc2_+_112270674.23-P1P2	Kcnc2	5	321	46.4919	20.7918	26	485.538	415.996	81.5836	2.01681	3	L_A_5 L_B_9 L_A_9	0.994 0.992 0.988
Kcnd1_-_7822181.23-P1P2	Kcnd1	5	452.8	86.0215	38.47	38	1372.1	1451.77	235.507	3.90351	3	L_B_19 L_C_9 L_A_8	0.994 0.991 0.983
Kcnq5_+_21962566.23-P1P2	Kcnq5	5	523.2	61.6904	27.5888	39	1146.39	1987.05	318.183	1.9586	3	L_A_11 L_C_8 L_B_4	0.996 0.985 0.982
Kcns2_-_34837562.23-P1P2	Kcns2	5	560.6	76.0809	34.0244	33	586.469	582.646	101.426	0.255059	3	L_A_27 L_A_10 L_A_5	0.993 0.982 0.981
Kcnt1_-_25863516.23-P2	Kcnt1	5	521.8	129.752	58.0271	36	684.342	514.737	85.7895	1.89466	3	L_B_10 L_B_28 L_A_9	0.994 0.988 0.984
Kcnu1_+_25849452.23-ENSMUST00000098858.3	Kcnu1	5	688	52.4738	23.467	35	993.349	814.491	137.674	2.21791	3	L_B_28 L_C_10 L_A_16	0.993 0.986 0.984
Klb_+_65348315.23-P1P2	Klb	5	786	63.7691	28.5184	37	1135.05	932.931	153.373	2.27584	3	L_B_20 L_A_16 L_C_11	0.985 0.984 0.983
Lag3_+_124911830.23-P1P2	Lag3	5	346	100.414	44.9066	36	1097.72	1182.58	197.096	3.81399	3	L_B_29 L_A_16 L_B_8	0.985 0.985 0.983
Laptm4b_+_34238073.23-P1P2	Laptm4b	5	599	55.0681	24.6272	37	1127.11	909.082	149.452	3.53362	3	L_A_17 L_B_19 L_C_8	0.993 0.983 0.981
Lemd2_-_27204534.23-P1P2	Lemd2	5	605.6	145.541	65.0881	38	1718.39	1590.78	258.059	4.31214	3	L_C_24 L_B_9 L_A_11	0.997 0.994 0.982
Lmbrd2_+_9140325.23-P1P2	Lmbrd2	5	571.2	114.397	51.1599	30	779.649	628.108	114.676	1.81772	3	L_A_27 L_A_10 L_B_7	0.996 0.989 0.986
Lpar5_-_125067826.23-P1	Lpar5	5	533.2	105.182	47.0387	37	1124.05	1121.56	184.383	3.2045	3	L_A_17 L_A_27 L_B_4	0.993 0.989 0.984
Lrit2_+_37067941.23-P1P2	Lrit2	5	320	65.4255	29.2592	32	600.022	706.398	124.875	2.24243	3	L_B_7 L_A_16 L_C_7	0.999 0.986 0.985
Lrrc4b_+_44441827.23-P1P2	Lrrc4b	5	436.6	110.496	49.4152	33	480.278	381.828	66.4677	0.657139	3	L_A_27 L_B_10 L_A_4	0.988 0.985 0.984
Mc1r_+_123407040.23-P1P2	Mc1r	5	524.8	40.7885	18.2412	36	875.024	740.3	123.383	2.8385	3	L_A_27 L_A_10 L_C_5	0.998 0.994 0.987
Mcam_+_44134116.23-P1P2	Mcam	5	423	90.4765	40.4623	31	715.774	509.1	91.4371	3.20192	3	L_A_17 L_A_5 L_A_9	0.993 0.984 0.982
Mest_-_30740542.23-P2	Mest	5	472.2	49.053	21.9372	37	1162.08	1035.51	170.237	4.05247	3	L_A_26 L_C_10 L_A_18	0.99 0.987 0.986
Ncam2_-_81200468.23-P1P2	Ncam2	5	485	97.4859	43.597	35	547.906	669.925	113.238	0.555521	3	L_A_5 L_B_7 L_A_16	0.995 0.992 0.987
non-targeting_01377	negative_control	5	523.2	88.9899	39.7975	34	931.456	786.08	134.812	3.02834	3	L_A_5 L_C_10 L_A_8	0.997 0.994 0.981
non-targeting_01410	negative_control	5	494.2	92.5295	41.3804	34	809.315	646.581	110.888	2.84175	3	L_B_29 L_C_21 L_A_19	0.996 0.986 0.984
non-targeting_01443	negative_control	5	647.4	192.5	86.0887	38	1256.07	1132.21	183.668	3.31394	3	L_A_17 L_A_27 L_B_8	0.994 0.993 0.983
Nipal2_+_34678837.23-P1P2	Nipal2	5	457.4	95.4217	42.6739	33	978.153	683.342	118.955	4.37775	3	L_A_17 L_A_26 L_C_5	1 0.987 0.983
Nmur1_+_86388323.23-ENSMUST00000027440.3	Nmur1	5	506.6	37.3805	16.7171	33	728.68	533.985	92.9548	2.38912	3	L_A_17 L_A_26 L_C_9	0.993 0.991 0.981
Nrxn2_+_6427768.23-ENSMUST00000137166.1	Nrxn2	5	768.4	118.458	52.976	37	1592.46	1434.32	235.801	3.49472	3	L_A_17 L_A_9 L_C_23	0.998 0.994 0.981
Olfr1034_+_86045904.23-ENSMUST00000079298.2	Olfr1034	5	826.2	89.1302	39.8603	36	2075.81	1546.46	257.743	4.84827	3	L_A_27 L_B_9 L_C_23	0.999 0.997 0.981
Olfr1162_+_88050832.23-ENSMUST00000099837.1	Olfr1162	5	916	77.5532	34.6828	39	1652.74	1305.1	208.984	3.52535	3	L_B_19 L_C_5 L_A_7	0.997 0.994 0.983
Olfr1357_-_78618351.23-ENSMUST00000095473.2	Olfr1357	5	344.4	23.3838	10.4575	32	671.509	556.657	98.4041	3.32414	3	L_A_17 L_A_27 L_A_10	0.996 0.995 0.981
Olfr1423_-_12036883.23-ENSMUST00000087831.1	Olfr1423	5	556.4	87.3058	39.0443	37	573.798	650.212	106.894	0.16276	3	L_C_21 L_A_10 L_A_5	1 0.995 0.995
Olfr166_+_19486603.23-ENSMUST00000074739.2	Olfr166	5	292.8	25.975	11.6164	31	781.871	670.191	120.37	4.06307	3	L_A_26 L_A_5 L_A_10	0.999 0.995 0.989
Olfr17_-_107097242.23-ENSMUST00000098138.2	Olfr17	5	733.4	46.9659	21.0038	31	697.445	505.249	90.7454	-0.396218	3	L_A_27 L_A_10 L_C_10	0.994 0.988 0.981
Olfr175-ps1_-_58827213.23-ENSMUST00000079955.3	Olfr175-ps1	5	757.8	123.973	55.4422	38	1756.66	1530.41	248.266	4.02334	3	L_A_10 L_A_9 L_B_6	0.994 0.994 0.989
Olfr187_-_59039839.23-ENSMUST00000054385.2	Olfr187	5	490.8	94.1605	42.1099	36	1039.19	1012.28	168.714	3.25044	3	L_A_17 L_C_10 L_A_18	0.995 0.986 0.98
Olfr187_+_59039925.23-ENSMUST00000054385.2	Olfr187	5	380.6	85.0606	38.0402	24	384.345	412.491	84.1994	0.0444732	3	L_A_27 L_C_4 L_C_10	0.981 0.981 0.98
Olfr187_+_59040179.23-ENSMUST00000054385.2	Olfr187	5	542	66.6296	29.7977	39	2359.2	2551.35	408.543	4.44801	3	L_C_11 L_A_5 L_A_11	1 0.995 0.993
Olfr221_-_52036522.23-ENSMUST00000052560.4	Olfr221	5	433	98.8003	44.1848	39	2065.65	2104.5	336.99	4.8448	3	L_A_26 L_A_18 L_A_8	0.982 0.982 0.981
Olfr231_-_174118156.23-ENSMUST00000063030.3	Olfr231	5	902.6	122.196	54.6476	37	1515.36	1200.24	197.318	3.10546	3	L_A_26 L_A_5 L_B_4	0.994 0.986 0.983
Olfr272_+_52919248.23-ENSMUST00000107667.1	Olfr272	5	578	56.0714	25.0759	36	1568.14	1318.03	219.672	4.50734	3	L_B_28 L_A_7 L_A_16	0.995 0.993 0.99
Olfr448_-_42895958.23-ENSMUST00000058668.3	Olfr448	5	471.4	115.227	51.5312	35	857	831.36	140.526	2.74398	3	L_A_17 L_A_5 L_B_9	0.997 0.988 0.982
Olfr448_+_42896330.23-ENSMUST00000058668.3	Olfr448	5	796.8	126.144	56.4131	38	1030.2	925.546	150.143	1.55449	3	L_A_5 L_B_10 L_C_22	0.992 0.99 0.989
Olfr502_-_108524256.23-ENSMUST00000078933.2	Olfr502	5	725	120.543	53.9083	37	1437.13	1372.49	225.635	3.15613	3	L_B_20 L_B_28 L_C_8	0.983 0.983 0.98
Olfr547_-_102534522.23-ENSMUST00000098229.1	Olfr547	5	635.8	99.6654	44.5717	35	1098.71	1747.07	295.308	1.56754	3	L_C_7 L_C_8 L_B_5	0.995 0.986 0.985
Olfr594_+_103219136.23-ENSMUST00000098205.2	Olfr594	5	475.4	137.569	61.5228	36	1154.05	975.328	162.555	4.17489	3	L_C_4 L_A_10 L_C_5	0.999 0.998 0.984
Olfr594_+_103219431.23-ENSMUST00000098205.2	Olfr594	5	791.4	172.451	77.1224	38	1095.13	1481.17	240.277	1.26407	3	L_C_4 L_C_24 L_A_6	0.999 0.989 0.982
Olfr64_-_103894668.23-ENSMUST00000081748.3	Olfr64	5	674.2	12.4378	5.56237	38	1314.55	947.327	153.677	4.16688	3	L_C_24 L_C_5 L_A_18	0.989 0.985 0.982
Olfr657_+_104635405.23-ENSMUST00000098171.2	Olfr657	5	847.4	138.643	62.0029	35	1069.58	967.358	163.513	1.35882	3	L_A_17 L_A_26 L_B_9	0.999 0.998 0.994
Olfr671_+_104976200.23-ENSMUST00000078710.1	Olfr671	5	765.2	128.632	57.526	39	1727.38	1457.95	233.459	4.1214	3	L_B_29 L_C_21 L_A_16	0.999 0.981 0.981
Olfr685_+_105181509.23-ENSMUST00000051355.5	Olfr685	5	521.8	28.3143	12.6625	38	1038.43	746.071	121.029	4.26868	3	L_A_26 L_C_4 L_B_20	0.999 0.991 0.985
Olfr71_-_43706747.23-ENSMUST00000055401.1	Olfr71	5	831.2	97.1144	43.4309	39	1311.95	869.812	139.281	3.45162	3	L_B_29 L_B_28 L_A_5	0.996 0.991 0.985
Olfr713_+_107036057.23-ENSMUST00000098139.1	Olfr713	5	598.2	134.409	60.1094	40	1708.02	1580.67	249.925	4.44062	3	L_B_29 L_B_9 L_A_16	0.997 0.984 0.982
Olfr730_-_50187766.23-ENSMUST00000051453.1	Olfr730	5	499	38.9679	17.427	35	873.442	951.465	160.827	2.32823	3	L_C_7 L_C_4 L_B_6	0.993 0.984 0.981
Olfr78_+_102759756.23-P1P2	Olfr78	5	792	129.054	57.7148	38	1814.58	1544.54	250.558	4.08121	3	L_A_4 L_B_6 L_B_8	0.984 0.984 0.982
Olfr798_-_129626355.23-ENSMUST00000079810.2	Olfr798	5	430.6	73.5003	32.8704	28	416.116	437.898	82.7549	-0.175021	3	L_C_7 L_A_17 L_C_4	0.992 0.987 0.98
Olfr814_-_129875086.23-ENSMUST00000081367.1	Olfr814	5	626.2	92.5295	41.3804	36	871.553	792.502	132.084	1.85756	3	L_A_17 L_A_10 L_C_9	0.996 0.992 0.988
Otof_+_30461968.23-P1P2	Otof	5	555.8	150.709	67.3991	31	480.402	449.711	80.7706	-0.933486	3	L_A_17 L_A_27 L_C_11	0.999 0.991 0.983
Panx3_-_37669311.23-P1P2	Panx3	5	427.6	113.689	50.8435	31	772.351	569.049	102.204	3.37316	3	L_A_26 L_A_5 L_A_11	0.988 0.987 0.982
Pcdh11x_+_120290223.23-P1P2	Pcdh11x	5	494.2	100.325	44.8669	37	1231.77	1071.81	176.204	4.18587	3	L_A_17 L_A_5 L_C_11	0.996 0.989 0.987
Pcdh8_+_79771390.23-P1P2	Pcdh8	5	365.4	102.963	46.0463	37	1524.62	1520.24	249.926	4.63826	3	L_C_21 L_C_24 L_B_8	0.996 0.991 0.986
Pcdhb2_+_37294471.23-P1P2	Pcdhb2	5	625.2	77.9147	34.8445	37	1049.11	1046.65	172.068	2.46364	3	L_A_10 L_B_6 L_C_22	0.996 0.995 0.98
Pcnxl3_-_5689089.23-P1P2	Pcnxl3	5	483.6	116.963	52.3074	37	885.392	903.912	148.602	2.70381	3	L_A_27 L_C_6 L_B_8	0.986 0.986 0.98
Pigq_+_25942110.23-P1P2	Pigq	5	530.2	90.4085	40.4319	38	1534.08	1165.29	189.035	5.31054	3	L_C_24 L_C_10 L_B_5	0.99 0.988 0.983
Ppapdc3_-_32095463.23-P1P2	Ppapdc3	5	738.2	95.2455	42.5951	37	1111.84	910.962	149.761	2.49489	3	L_A_26 L_B_7 L_B_8	0.995 0.991 0.981
Rabgap1l_+_160793105.23-P1P2	Rabgap1l	5	457.2	63.7785	28.5226	31	545.902	480.51	86.3022	1.02781	3	L_C_12 L_B_19 L_A_5	0.999 0.99 0.982
Rhbdl1_+_25837250.23-P1P2	Rhbdl1	5	370.2	51.6498	23.0985	32	886.187	666.238	117.775	4.38111	3	L_B_29 L_A_5 L_B_19	0.993 0.985 0.984
Rpap2_+_107597585.23-P1P2	Rpap2	5	500.6	117.072	52.3561	32	806.282	667.612	118.018	2.59012	3	L_A_26 L_C_4 L_A_8	0.993 0.984 0.983
Sema6b_-_56134119.23-P2	Sema6b	5	345	58.0948	25.9808	34	1273.26	1114.55	191.144	4.85635	3	L_A_17 L_B_29 L_B_7	0.992 0.99 0.98
Serpina10_-_103631664.23-P1P2	Serpina10	5	387.6	89.1925	39.8881	36	1592.04	1386.19	231.031	5.21334	3	L_C_21 L_B_9 L_A_6	0.999 0.984 0.982
Sftpc_-_70524171.23-P1P2	Sftpc	5	308	102.618	45.8923	37	1432.58	1422.68	233.888	4.80821	3	L_A_17 L_A_26 L_A_9	0.99 0.988 0.982
Slc17a2_+_23806930.23-P1P2	Slc17a2	5	758.4	43.9864	19.6713	35	696.703	1128.01	190.668	-0.323583	3	L_A_10 L_C_22 L_A_19	0.997 0.986 0.98
Slc18b1_+_23796748.23-P1P2	Slc18b1	5	432	120.437	53.8609	39	1455.48	1345.29	215.419	4.75113	3	L_A_17 L_A_18 L_B_9	1 0.992 0.986
Slc18b1_+_23796873.23-P1P2	Slc18b1	5	517.8	81.9829	36.6639	34	1165.08	1006.81	172.666	3.74874	3	L_A_17 L_A_5 L_B_19	0.993 0.985 0.985
Slc22a19_+_7711794.23-P1P2	Slc22a19	5	648.8	62.9857	28.1681	36	1595.19	1351.47	225.244	4.20163	3	L_C_24 L_C_21 L_A_8	0.992 0.99 0.987
Slc26a9_+_131743874.23-P1	Slc26a9	5	538	76.7594	34.3278	37	2177.23	1907.47	313.587	5.22735	3	L_A_9 L_A_18 L_B_8	0.986 0.986 0.981
Slc26a9_+_131750286.23-P2	Slc26a9	5	483.2	53.8256	24.0716	36	806.038	630.261	105.044	3.07337	3	L_A_27 L_B_29 L_A_9	0.999 0.988 0.981
Slc39a8_-_135825466.23-P1P2	Slc39a8	5	337.2	71.8902	32.1503	36	791.908	683.075	113.846	3.99407	3	L_A_17 L_A_27 L_C_22	0.999 0.998 0.981
Slc4a3_-_75546189.23-P1P2	Slc4a3	5	407.8	83.4548	37.3221	36	998.402	849.126	141.521	4.17324	3	L_B_29 L_B_20 L_A_9	0.99 0.989 0.983
Slc4a3_+_75546398.23-P1P2	Slc4a3	5	288.2	28.8392	12.8973	32	504.98	1121.02	198.17	1.09391	3	L_A_17 L_B_29 L_B_4	1 0.993 0.986
Slc5a12_+_110597118.23-P1P2	Slc5a12	5	114	49.2087	22.0068	24	227.743	239.928	48.9751	2.32246	3	L_A_27 L_A_10 L_C_22	0.993 0.992 0.99
Slc5a5_-_70892935.23-P1P2	Slc5a5	5	418.8	128.939	57.6632	31	841.083	534.412	95.9832	4.39956	3	L_B_29 L_A_5 L_B_18	0.997 0.989 0.984
Slc5a7_+_54298891.23-P1P2	Slc5a7	5	461.8	197.693	88.4112	37	910.892	760.924	125.095	3.59	3	L_B_20 L_A_9 L_C_11	0.999 0.987 0.981
Slitrk6_+_110755254.23-P1P2	Slitrk6	5	514.4	27.1901	12.1598	33	976.364	725.18	126.238	3.65948	3	L_A_10 L_C_4 L_B_6	0.993 0.991 0.987
Smim19_-_22477169.23-P1P2	Smim19	5	420	158.065	70.6888	31	446.933	512.783	92.0985	0.292436	3	L_A_10 L_A_27 L_A_7	0.994 0.989 0.981
St7l_+_104864954.23-P1P2	St7l	5	590.8	106.102	47.4504	36	1365.42	984.388	164.065	4.72141	3	L_B_20 L_C_10 L_C_11	0.996 0.995 0.99
Sys1_+_164460898.23-P1P2	Sys1	5	311.2	95.2113	42.5798	39	1937.23	1677.91	268.681	6.0519	3	L_B_18 L_B_9 L_A_8	0.999 0.985 0.98
Tcta_+_108306201.23-P1P2	Tcta	5	701.4	49.2676	22.0332	35	676.901	520.754	88.0235	-0.278321	3	L_A_27 L_A_26 L_A_10	0.995 0.987 0.985
Tm6sf1_-_81862532.23-P2	Tm6sf1	5	451	76.1938	34.0749	34	1336.97	1039.84	178.332	4.9681	3	L_A_17 L_A_9 L_A_8	0.991 0.989 0.983
Tmco4_-_138972783.23-P1P2	Tmco4	5	515.8	36.711	16.4177	39	2086.38	1695.08	271.429	5.78635	3	L_B_9 L_A_11 L_B_4	0.995 0.994 0.992
Tmem150c_-_100159476.23-P1P2	Tmem150c	5	547.2	118.35	52.9277	30	497.17	408.575	74.5953	-0.670683	3	L_A_26 L_C_7 L_A_10	0.996 0.99 0.986
Tmem154_-_84666097.23-P1P2	Tmem154	5	677.6	78.3601	35.0437	36	1969.98	1468.64	244.774	5.27989	3	L_A_10 L_B_9 L_C_22	0.996 0.994 0.99
Tmem175_+_108629420.23-P1P2	Tmem175	5	475.8	75.5592	33.7911	37	996.824	924.422	151.974	3.42838	3	L_C_24 L_A_9 L_A_11	0.985 0.982 0.98
Tmem203_+_25255287.23-P1P2	Tmem203	5	390	62.7017	28.041	33	399.847	481.493	83.8171	0.117483	3	L_C_7 L_A_10 L_C_9	0.997 0.987 0.981
Tmem207_-_26526846.23-P1P2	Tmem207	5	707.8	61.2307	27.3832	34	1105.77	804.918	138.042	2.88299	3	L_A_27 L_C_11 L_C_8	0.986 0.983 0.983
Tmem229b_-_78980988.23-P2	Tmem229b	5	234.2	22.1968	9.92673	22	290.474	260.12	55.4578	1.01472	3	L_A_17 L_A_10 L_C_5	0.998 0.984 0.983
Tmem25_+_44799595.23-P1P2	Tmem25	5	453.6	73.7889	32.9994	32	903.634	705.348	124.689	3.60925	3	L_A_26 L_C_24 L_B_19	0.991 0.987 0.983
Tmem40_+_115759048.23-P1	Tmem40	5	457.6	36.4938	16.3205	39	2866.51	2509.27	401.805	5.99523	3	L_C_21 L_C_24 L_B_8	0.999 0.992 0.984
Tmem68_-_3574924.23-P1P2	Tmem68	5	378.6	63.4137	28.3595	34	872.811	891.957	152.969	3.23079	3	L_A_17 L_A_19 L_A_18	0.997 0.987 0.985
Tmem74b_+_151702156.23-P1P2	Tmem74b	5	603.4	91.191	40.7819	40	596.367	742.654	117.424	-0.0598924	3	L_B_29 L_B_20 L_B_18	0.999 0.997 0.987
Tmem86b_-_4630418.23-P1P2	Tmem86b	5	765.6	139.813	62.5265	39	1887.19	1184.18	189.62	5.91492	3	L_B_9 L_A_10 L_B_19	0.998 0.992 0.981
Trpm5_-_143087277.23-P1P2	Trpm5	5	219.4	80.4009	35.9564	35	1090.91	901.611	152.4	5.7186	3	L_A_26 L_A_11 L_B_4	0.996 0.984 0.98
Ust_+_8518973.23-P1P2	Ust	5	324.6	85.1663	38.0875	36	757.053	759.589	126.598	3.41595	3	L_A_5 L_B_9 L_A_7	0.999 0.998 0.986
Vsig2_+_37539019.23-P1P2	Vsig2	5	502.8	49.8066	22.2742	36	644.504	542.785	90.4642	1.56641	3	L_C_4 L_C_5 L_A_9	0.987 0.985 0.981
1110007C09Rik_+_49216110.23-P1P2	1110007C09Rik	5	606.8	142.549	63.7498	33	791.545	638.09	111.077	1.66321	2	L_A_10 L_B_19	0.989 0.987
2310067B10Rik_+_115765277.23-P1P2	2310067B10Rik	5	464.8	39.0986	17.4854	36	805.384	787.353	131.226	2.59541	2	L_C_4 L_A_18	0.999 0.989
2610528J11Rik_+_118526921.23-P1P2	2610528J11Rik	5	685	58.579	26.1973	35	898.929	632.982	106.993	1.99946	2	L_B_29 L_B_9	0.991 0.987
3110002H16Rik_-_12168545.23-P1P2	3110002H16Rik	5	351	90.4793	40.4636	32	640.074	619.579	109.527	2.63929	2	L_A_5 L_C_11	0.994 0.99
6330403A02Rik_-_180483668.23-P1P2	6330403A02Rik	5	550.6	101.073	45.2013	35	517.211	457.248	77.2891	-0.432005	2	L_A_4 L_B_7	0.996 0.981
6330403A02Rik_+_180483680.23-P1P2	6330403A02Rik	5	365.6	57.007	25.4943	30	468.391	444.578	81.1685	1.26639	2	L_C_12 L_C_5	0.999 0.997
Abhd16a_-_35089273.23-P1P2	Abhd16a	5	365.6	56.708	25.3606	33	666.629	727.759	126.687	2.37617	2	L_A_5 L_C_11	0.997 0.982
AF529169_+_89623177.23-P1P2	AF529169	5	320.2	62.0661	27.7568	37	1121.68	1106.47	181.902	4.40609	2	L_C_5 L_A_6	0.989 0.982
Aqp12_+_93006192.23-P1P2	Aqp12	5	391	77.8492	34.8152	31	470.902	323.379	58.0806	1.37571	2	L_A_5 L_B_7	0.992 0.988
Aqp4_-_15403922.23-P1P2	Aqp4	5	467.6	71.6191	32.029	29	447.234	452.157	83.9635	-0.242559	2	L_B_7 L_A_16	0.989 0.989
Aqp4_-_15403946.23-P1P2	Aqp4	5	829	103.376	46.2309	36	722.685	722.703	120.451	-0.882641	2	L_A_5 L_C_9	0.997 0.985
Areg_-_91139548.23-P1P2	Areg	5	607.6	107.934	48.2697	35	1286.68	1043.36	176.36	3.85052	2	L_C_21 L_B_10	0.996 0.983
Arl6ip6_-_53191981.23-P1P2	Arl6ip6	5	502.2	63.6412	28.4612	33	855.741	926.593	161.299	2.19184	2	L_B_7 L_A_10	0.998 0.981
Art3_-_92386683.23-P1	Art3	5	175.2	77.8537	34.8172	22	404.273	590.353	125.864	1.82001	2	L_C_12 L_A_16	0.997 0.981
Atp1b2_-_69602960.23-P2	Atp1b2	5	743.6	259.656	116.122	37	1660.43	1527.11	251.055	3.65192	2	L_B_10 L_A_7	0.996 0.982
Atp9a_+_168742148.23-P1P2	Atp9a	5	351.6	51.3741	22.9752	34	1004.14	1066.07	182.83	3.5691	2	L_B_29 L_C_23	0.982 0.98
AU021092_-_5222411.23-P1P2	AU021092	5	529.4	99.6685	44.5731	37	1472.66	1775.45	291.883	3.23164	2	L_C_21 L_A_16	1 0.987
B3gnt4_-_123510367.23-ENSMUST00000031384.5	B3gnt4	5	424.2	24.1392	10.7954	29	419.763	481.245	89.365	-0.0496503	2	L_C_5 L_A_16	0.986 0.983
Brs3_-_57043112.23-P1P2	Brs3	5	456.8	52.5519	23.5019	38	2641.66	2963.86	480.801	4.54421	2	L_A_11 L_C_23	0.993 0.985
Btn2a2_+_23489024.23-P1P2	Btn2a2	5	679.8	54.8926	24.5487	36	874.202	717.692	119.615	1.62523	2	L_B_9 L_B_7	0.994 0.991
C5ar1_+_16259327.23-P1P2	C5ar1	5	435.8	78.8746	35.2738	33	501.212	515.339	89.7091	0.729154	2	L_A_5 L_A_11	0.99 0.981
Cacng8_-_3393907.23-ENSMUST00000092351.5	Cacng8	5	613.8	108.234	48.4039	38	941.107	901.768	146.286	2.23745	2	L_A_27 L_B_5	0.997 0.982
Cadm3_-_173367949.23-P1P2	Cadm3	5	196.2	31.9327	14.2808	26	310.07	274.55	53.8437	2.11483	2	L_A_17 L_A_10	0.994 0.983
Calcrl_+_84425329.23-P1P2	Calcrl	5	420.6	66.1536	29.5848	36	847.303	1116.06	186.011	2.29397	2	L_A_17 L_B_5	0.99 0.984
Caln1_-_130447645.23-ENSMUST00000111287.1	Caln1	5	402	102.56	45.8661	36	863.816	833.842	138.974	3.32304	2	L_A_10 L_C_11	1 0.987
Carns1_+_4175665.23-P1	Carns1	5	443.6	161.004	72.0032	36	991.483	1062.53	177.088	3.09385	2	L_C_5 L_B_5	0.997 0.99
Catsperb_+_101404370.23-P1P2	Catsperb	5	710	81.4739	36.4362	36	887.725	1198.23	199.705	0.889937	2	L_B_18 L_C_9	0.998 0.989
Ccdc108_-_74935659.23-P1P2	Ccdc108	5	572.8	114.397	51.1599	36	1498.73	1219.21	203.202	4.55671	2	L_C_21 L_B_9	0.992 0.989
Ccdc114_+_45924053.23-P1P2	Ccdc114	5	512.4	64.5469	28.8662	34	633.094	577.856	99.1015	1.21789	2	L_B_18 L_B_6	0.993 0.982
Ccdc114_+_45924064.23-P1P2	Ccdc114	5	653.6	71.1569	31.8223	38	1527.13	1610.41	261.243	3.34375	2	L_A_11 L_C_22	0.997 0.984
Ccdc141_+_77170654.23-P1P2	Ccdc141	5	190.6	26.5387	11.8684	30	545.246	443.061	80.8915	4.38422	2	L_C_21 L_B_28	0.989 0.987
Ccdc159_-_21927493.23-P1P2	Ccdc159	5	460.4	152.62	68.2536	30	490.395	391.437	71.4663	0.419705	2	L_A_26 L_A_5	0.999 0.989
Ccdc159_+_21927417.23-P1P2	Ccdc159	5	965.8	99.3564	44.4335	38	974.816	724.708	117.563	0.076689	2	L_A_26 L_B_19	0.993 0.991
Ccdc55_+_77078609.23-P1P2	Ccdc55	5	326	51.1468	22.8736	35	1024.13	1278.88	216.17	3.22956	2	L_C_11 L_A_6	0.992 0.99
Ccm2l_-_153065891.23-P1P2	Ccm2l	5	526.6	105.789	47.3103	32	717.75	615.096	108.735	1.75794	2	L_C_21 L_C_24	0.994 0.989
Cd151_+_141468559.23-P2	Cd151	5	775	34.2929	15.3362	39	1110.94	1331.99	213.289	1.57507	2	L_A_9 L_B_11	0.999 0.992
Cd164l2_+_133220707.23-P1P2	Cd164l2	5	501.6	81.5862	36.4864	31	571.624	908.843	163.233	0.428981	2	L_C_6 L_C_8	0.994 0.99
Cd300a_+_114890149.23-P1P2	Cd300a	5	261.8	29.2524	13.082	27	337.711	308.736	59.4162	1.27761	2	L_A_17 L_A_5	0.992 0.99
Cd300lf_-_115134140.23-P1P2	Cd300lf	5	595.2	89.5807	40.0617	32	502.828	502.883	88.898	-1.03908	2	L_A_17 L_A_5	0.983 0.98
Cd84_-_171840057.23-P1P2	Cd84	5	756.8	106.619	47.6817	40	2953.18	3141.89	496.777	4.42125	2	L_C_23 L_B_8	0.989 0.986
Cd99l2_+_71492948.23-P1P2	Cd99l2	5	403.4	28.3337	12.6712	31	625.046	598.201	107.44	2.06298	2	L_A_27 L_C_5	0.984 0.981
Cdh18_+_23036383.23-P1P2	Cdh18	5	483.2	120.209	53.7591	34	883.334	688.186	118.023	3.3903	2	L_C_24 L_C_5	0.994 0.984
Cdon_-_35421448.23-P1P2	Cdon	5	430.4	109.794	49.1015	32	633.402	759.462	134.255	1.51206	2	L_C_6 L_C_24	0.989 0.987
Ceacam19_+_19888043.23-P1P2	Ceacam19	5	500.8	73.452	32.8487	36	797.903	701.181	116.863	2.54231	2	L_A_27 L_B_20	0.996 0.989
Ceacam20_-_19965460.23-P1P2	Ceacam20	5	688	81.7129	36.5431	32	567.947	458.393	81.0332	-1.48152	2	L_B_28 L_C_4	0.989 0.984
Cep120_+_53744774.23-P1P2	Cep120	5	462.6	69.3743	31.0252	29	308.326	346.118	64.2726	-2.40031	2	L_A_26 L_B_7	0.995 0.986
Chst11_-_82985384.23-P1P2	Chst11	5	591	47.7022	21.3331	32	715.469	853.261	150.837	0.825189	2	L_A_10 L_A_11	0.997 0.981
Clcnka_-_141398896.23-P1P2	Clcnka	5	472.6	128.06	57.2701	35	1511.9	1152.03	194.728	5.33717	2	L_C_21 L_C_22	0.99 0.986
Cldn15_+_136967675.23-P1P2	Cldn15	5	660.4	31.5801	14.123	38	1011.8	752.73	122.109	2.87773	2	L_B_29 L_A_5	0.993 0.991
Cldn15_+_136967749.23-P1P2	Cldn15	5	447.6	62.9309	28.1436	30	391.302	315.625	57.6249	-0.976976	2	L_A_10 L_A_5	0.991 0.986
Cldn16_+_26463097.23-P1P2	Cldn16	5	533.8	100.522	44.9549	33	546.204	552.058	96.101	0.12907	2	L_A_10 L_C_10	0.998 0.996
Cldn23_+_35826618.23-P1P2	Cldn23	5	510.6	60.2852	26.9603	36	605.255	544.581	90.7634	1.04288	2	L_A_5 L_C_23	0.983 0.983
Cldn24_-_47821635.23-ENSMUST00000079639.2	Cldn24	5	413.4	25.2448	11.2898	32	733.945	565.237	99.9207	3.20799	2	L_B_18 L_B_7	0.998 0.998
Clec12a_-_129350016.23-P1P2	Clec12a	5	605.2	70.7227	31.6282	36	1295.46	1104.3	184.051	3.75038	2	L_A_26 L_A_7	0.989 0.981
Clec2d_-_129180537.23-P1P2	Clec2d	5	505	110.42	49.3812	33	749.485	509.502	88.6929	2.75653	2	L_B_20 L_C_22	0.981 0.981
Clec4e_+_123290218.23-P1P2	Clec4e	5	859.8	98.1005	43.8719	39	3556.49	3160.02	506.008	5.32934	2	L_A_19 L_A_7	0.994 0.983
Clrn3_+_135528880.23-P1P2	Clrn3	5	634.2	86.0506	38.483	35	771.755	685.42	115.857	1.18728	2	L_B_28 L_C_22	0.988 0.985
Cmklr1_-_113650536.23-P1P2	Cmklr1	5	255.6	87.814	39.2716	34	782.33	763.181	130.885	4.02438	2	L_B_29 L_C_8	0.996 0.981
Cmtm1_-_104310277.23-P1P2	Cmtm1	5	707.2	212.456	95.0134	39	3227.17	10989	1759.65	1.43208	2	L_B_29 L_A_18	1 0.982
Cmtm1_+_104310344.23-P1P2	Cmtm1	5	435.8	95.2875	42.6138	36	998	745.367	124.228	4.52556	2	L_A_10 L_A_9	0.995 0.984
Cnga2_-_71991673.23-P1P2	Cnga2	5	359.8	64.9977	29.0679	32	578.549	585.618	103.524	2.11303	2	L_A_27 L_A_18	0.995 0.988
Cnga2_+_71991595.23-P1P2	Cnga2	5	497.4	70.6774	31.6079	31	680.757	864.874	155.336	1.18039	2	L_A_5 L_C_22	0.998 0.985
Cngb3_+_19280358.23-P1P2	Cngb3	5	436	23.2916	10.4163	34	766.029	572.327	98.1533	3.36238	2	L_C_21 L_C_22	0.988 0.981
Cnnm2_+_46761246.23-P1P2	Cnnm2	5	454	41.2007	18.4255	33	844.651	1301.02	226.479	1.72489	2	L_B_19 L_A_8	0.995 0.982
Cntnap3_+_64904018.23-P1P2	Cntnap3	5	264.2	101.322	45.3127	20	314.65	362.848	81.1353	0.621801	2	L_A_26 L_A_10	0.992 0.99
Col25a1_-_130180744.23-P1P2	Col25a1	5	585.4	114.99	51.4253	32	927.906	801.284	141.648	2.418	2	L_A_5 L_A_18	0.992 0.985
Crlf2_+_109559142.23-P1P2	Crlf2	5	407	41.5752	18.593	28	632.155	732.925	138.51	1.62555	2	L_A_27 L_C_11	0.989 0.98
Cxcr2_+_74153788.23-P1P2	Cxcr2	5	478.2	75.0013	33.5416	32	739.811	647.879	114.53	2.28422	2	L_B_20 L_C_22	0.989 0.985
D430041D05Rik_-_104410827.23-P1P2	D430041D05Rik	5	322.2	59.3944	26.562	36	942.409	919.74	153.29	4.04599	2	L_B_9 L_A_19	0.986 0.985
Darc_-_173333628.23-P1P2	Darc	5	451.4	77.5906	34.6996	30	472.411	523.683	95.611	0.219751	2	L_C_12 L_A_7	0.993 0.988
Dlg2_+_91090536.23-ENSMUST00000107196.2-ENSMUST00000074273.3	Dlg2	5	465	70.5053	31.5309	30	487.734	652.199	119.075	0.190925	2	L_C_23 L_C_9	0.986 0.983
Dlk2_-_46297161.23-P1P2	Dlk2	5	657.2	148.414	66.3727	35	1090.25	992.732	167.802	2.5807	2	L_A_10 L_A_5	0.999 0.985
Dpy19l4_-_11322270.23-P1P2	Dpy19l4	5	491.4	87.5631	39.1594	34	723.615	878.287	150.625	1.54168	2	L_C_22 L_A_16	0.995 0.992
Dysf_+_84019229.23-P1P2	Dysf	5	291	51.3663	22.9717	28	491.373	640.8	121.1	1.65461	2	L_A_9 L_C_5	0.999 0.982
Dysf_+_84019257.23-P1P2	Dysf	5	490	60.6506	27.1238	36	1632.5	1396.63	232.771	4.90824	2	L_A_26 L_C_23	0.998 0.99
E130309F12Rik_+_49059114.23-P1P2	E130309F12Rik	5	614.2	128.434	57.4373	35	954.942	834.658	141.083	2.41519	2	L_A_17 L_A_5	0.988 0.981
Efna4_+_89338187.23-P1P2	Efna4	5	428.8	48.8743	21.8573	36	1597.39	1457.89	242.981	4.80938	2	L_A_17 L_A_9	0.988 0.98
Emd_+_74254578.23-P1P2	Emd	5	446.4	144.414	64.5837	34	534.384	479.004	82.1486	1.07103	2	L_A_10 L_A_9	0.998 0.982
Emr1_+_57358582.23-P1P2	Emr1	5	456	118.813	53.1347	32	566.192	884.328	156.329	0.704873	2	L_C_4 L_C_24	1 0.981
Entpd8_+_25080164.23-P1P2	Entpd8	5	469.2	61.933	27.6973	30	643.978	837.725	152.947	1.14274	2	L_A_27 L_B_11	0.998 0.983
Epdr1_-_19619962.23-P1P2	Epdr1	5	397.4	166.821	74.6047	26	299.29	342.983	67.2646	-1.45857	2	L_A_10 L_B_10	0.99 0.985
Fam105a_+_27681714.23-P1P2	Fam105a	5	597.6	135.858	60.7574	34	328.635	503.377	86.3284	-3.11561	2	L_A_10 L_C_22	0.995 0.987
Fam134c_+_101119896.23-P1P2	Fam134c	5	417	75.7265	33.8659	35	788.2	574.072	97.0359	3.82538	2	L_A_26 L_C_5	0.987 0.983
Fam174b_-_73740209.23-P1P2	Fam174b	5	338.8	76.6629	34.2847	33	491.442	533.625	92.8922	1.64322	2	L_B_9 L_C_22	0.997 0.982
Fam189b_-_89182982.23-P1	Fam189b	5	324.6	77.5906	34.6996	35	788.742	996.966	168.518	2.75426	2	L_A_17 L_B_4	0.985 0.984
Fam189b_-_89187285.23-P2	Fam189b	5	400.2	38.3236	17.1388	38	1113.67	1227.48	199.123	3.58304	2	L_B_9 L_A_16	0.999 0.998
Fam210b_+_172345469.23-P1P2	Fam210b	5	867.6	110.138	49.2551	36	623.468	747.173	124.529	-1.96045	2	L_C_10 L_C_22	0.997 0.991
Fam24a_+_131334339.23-P1P2	Fam24a	5	608.6	171.151	76.5412	35	1005.72	871.125	147.247	2.69694	2	L_C_24 L_B_6	0.983 0.983
Faxc_+_21931167.23-P1P2	Faxc	5	386.2	83.9029	37.5225	20	276.58	221.488	49.5262	-2.21338	2	L_A_17 L_A_10	0.987 0.985
Fcrla_+_170927708.23-P1P2	Fcrla	5	807.4	196.523	87.8878	38	1200.8	1211.04	196.457	2.00248	2	L_A_27 L_C_8	1 0.985
Fmr1nb_+_68761835.23-P1P2	Fmr1nb	5	235.2	84.1588	37.6369	33	543.128	605.54	105.411	2.92121	2	L_C_7 L_C_5	1 0.994
Fpr2_-_17887508.23-P1P2	Fpr2	5	648	91.9864	41.1376	31	915.742	1537.72	276.183	0.969436	2	L_C_24 L_A_16	0.999 0.988
Fuca2_-_13500919.23-P1P2	Fuca2	5	604.2	92.2751	41.2667	26	424.549	536.336	105.184	-1.70796	2	L_C_12 L_A_16	0.995 0.981
Fxyd5_-_31042359.23-P1P2	Fxyd5	5	475.6	64.3374	28.7726	34	1033.95	1180.78	202.503	2.75726	2	L_B_6 L_A_6	0.986 0.98
Fzd5_+_64737847.23-P1P2	Fzd5	5	475.8	97.8708	43.7692	35	654.916	553.36	93.535	1.91497	2	L_C_24 L_A_7	0.986 0.981
Galr2_-_116281245.23-P1P2	Galr2	5	496.2	131.334	58.7345	31	557.087	545.059	97.8954	0.621963	2	L_A_17 L_A_5	0.997 0.988
Gcnt3_+_70038265.23-P1P2	Gcnt3	5	350.4	58.3892	26.1124	32	500.967	515.974	91.2122	1.65073	2	L_A_17 L_B_10	0.997 0.98
Gdpd4_-_97919856.23-P1P2	Gdpd4	5	625.8	77.2703	34.5563	36	570.116	528.756	88.1259	-0.631866	2	L_B_7 L_A_10	0.999 0.988
Gdpd4_+_97919911.23-P1P2	Gdpd4	5	425.6	51.8392	23.1832	32	736.046	683.832	120.886	2.56809	2	L_A_10 L_C_23	0.996 0.991
Gjc2_+_59182916.23-P1P2	Gjc2	5	426.4	40.7958	18.2445	32	602.824	500.36	88.4519	1.99458	2	L_B_18 L_B_7	0.994 0.987
Gjd3_+_98983110.23-ENSMUST00000062931.1	Gjd3	5	333	70.5089	31.5325	26	219.561	220.14	43.1729	-2.62754	2	L_C_24 L_C_21	0.986 0.985
Glipr1l1_+_112059831.23-P1P2	Glipr1l1	5	676.8	66.2057	29.6081	35	527.348	525.158	88.7679	-1.68362	2	L_B_10 L_A_16	0.993 0.984
Gm7073_-_60452639.23-ENSMUST00000114687.2	Gm7073	5	455.6	90.8587	40.6332	37	931.356	834.474	137.187	3.46794	2	L_A_26 L_C_5	0.994 0.988
Gm7073_+_60452776.23-ENSMUST00000114687.2	Gm7073	5	487.4	150.653	67.374	37	878.123	922.163	151.603	2.57728	2	L_C_12 L_B_11	0.998 0.982
Gpr128_-_56795904.23-P1P2	Gpr128	5	679.6	210.915	94.3242	39	1289.69	1241.22	198.755	3.06956	2	L_B_29 L_C_9	1 0.983
Gpr143_+_152781870.23-P1P2	Gpr143	5	225.2	45.2073	20.2173	24	277.565	239.713	48.9311	1.07019	2	L_B_29 L_B_9	0.989 0.982
Gpr182_-_127752157.23-P1P2	Gpr182	5	240.6	25.706	11.4961	35	453.73	405.187	68.489	3.11189	2	L_A_4 L_B_7	0.998 0.987
Gpr25_+_136261060.23-P1P2	Gpr25	5	155.6	17.9666	8.03492	23	241.635	220.945	46.0703	1.86748	2	L_A_10 L_C_12	0.985 0.982
Gpr44_-_10937003.23-P1P2	Gpr44	5	722.6	64.3141	28.7621	38	1293.7	1024.25	166.155	3.43717	2	L_C_4 L_B_19	0.997 0.994
Gpr55_-_85961155.23-P1P2	Gpr55	5	573.2	66.1264	29.5726	35	800.937	667.19	112.776	2.01938	2	L_A_10 L_B_7	1 0.985
Gpr55_+_85961122.23-P1P2	Gpr55	5	136	55.2449	24.7063	20	228.83	272.624	60.9606	1.52279	2	L_C_12 L_A_16	0.984 0.983
Gpr64_+_160390567.23-P1P2	Gpr64	5	625.6	74.5003	33.3176	35	708.874	621.529	105.058	0.792649	2	L_B_28 L_B_7	0.99 0.981
Gpr83_-_14859932.23-P1P2	Gpr83	5	481.8	35.1027	15.6984	32	432.398	489.478	86.5283	-0.570935	2	L_C_5 L_A_7	0.988 0.987
Gramd2_-_59679958.23-P1P2	Gramd2	5	707.6	231.636	103.591	35	1086.23	777.948	131.497	2.87934	2	L_B_20 L_A_5	0.987 0.981
Gsg1_-_135254557.23-P1P2	Gsg1	5	597.8	41.0146	18.3423	38	1481.1	1608.98	261.011	3.38417	2	L_C_8 L_A_6	0.983 0.982
Has1_+_17855348.23-P1P2	Has1	5	604.6	86.4685	38.6699	36	825.889	697.313	116.219	1.90407	2	L_C_5 L_C_6	0.995 0.99
Hcn3_-_89160177.23-P1P2	Hcn3	5	544	47.8174	21.3846	32	553.168	540.862	95.6118	0.0958867	2	L_B_10 L_A_19	0.992 0.987
Hcn4_-_58823273.23-P1P2	Hcn4	5	346.4	51.4714	23.0187	23	351.858	388.219	80.9492	0.0674211	2	L_A_26 L_B_7	0.992 0.983
Heatr5a_-_51971309.23-P1P2	Heatr5a	5	507.2	117.933	52.7413	35	846.23	1077.77	182.176	1.861	2	L_A_16 L_C_22	0.994 0.991
Hephl1_-_15112185.23-P1P2	Hephl1	5	321.2	47.7619	21.3598	30	421.5	391.199	71.4228	1.40432	2	L_A_5 L_C_4	0.992 0.989
Hs6st2_+_51681432.23-P1P2	Hs6st2	5	444.2	69.4133	31.0426	29	533.948	741.121	137.623	0.652132	2	L_C_24 L_A_16	0.998 0.98
Icam2_-_106382749.23-P1	Icam2	5	162.6	26.8011	11.9858	34	715.273	617.181	105.846	5.2215	2	L_C_10 L_C_22	0.998 0.994
Icam2_-_106382761.23-P1	Icam2	5	500	61.7616	27.6206	33	842.033	693.032	120.641	2.83512	2	L_B_18 L_A_8	0.985 0.981
Icam2_+_106388290.23-P2	Icam2	5	581.2	103.163	46.1361	33	373.223	446.445	77.7161	-2.67611	2	L_C_10 L_B_10	0.998 0.985
Icos_+_60977786.23-P1P2	Icos	5	516.4	57.6914	25.8004	35	1440.41	1261.92	213.303	4.33191	2	L_A_5 L_B_9	0.997 0.984
Iffo1_+_125145132.23-P1P2	Iffo1	5	237	9.46044	4.23084	32	646.881	756.238	133.685	3.06601	2	L_A_26 L_C_8	0.997 0.983
Ifnk_-_35151961.23-P1P2	Ifnk	5	706.6	100.069	44.7522	33	417.278	536.65	93.4189	-3.09704	2	L_C_4 L_C_24	0.999 0.987
Igsf3_+_101376950.23-P1P2	Igsf3	5	301.4	39.6018	17.7104	25	315.842	298.676	59.7351	0.241769	2	L_C_12 L_B_28	0.983 0.981
Igsf9_-_172482199.23-P1P2	Igsf9	5	461.8	62.6115	28.0007	30	352.6	354.931	64.8013	-1.68515	2	L_B_18 L_A_5	0.999 0.984
Il27ra_-_84042729.23-P1P2	Il27ra	5	510.8	101.979	45.6064	34	623.194	508.791	87.2569	1.28808	2	L_B_18 L_A_19	0.983 0.982
Il4ra_-_125552163.23-P1P2	Il4ra	5	334.8	42.8217	19.1505	28	466.138	480.43	90.7927	1.44657	2	L_B_19 L_A_19	0.988 0.981
Il5ra_+_106749043.23-P1P2	Il5ra	5	518.6	50.6883	22.6685	31	484.226	603.231	108.343	-0.317272	2	L_A_16 L_C_24	0.999 0.985
Ino80c_-_24121976.23-P1P2	Ino80c	5	479.2	114.816	51.3472	30	504.21	548.835	100.203	0.249589	2	L_A_4 L_C_8	0.994 0.985
Itfg1_-_85841036.23-P1P2	Itfg1	5	645.4	47.0723	21.0514	39	590.159	887.465	142.108	-0.388725	2	L_C_7 L_B_11	0.997 0.994
Itga7_-_128933644.23-P1P2	Itga7	5	397.4	138.298	61.8487	34	845.882	592.107	101.545	4.41656	2	L_A_17 L_B_29	0.996 0.984
Itgam_+_128062589.23-P1P2	Itgam	5	518.6	63.0936	28.2163	28	375.373	525.209	99.2552	-1.44301	2	L_C_7 L_B_9	0.993 0.991
Itgb6_+_60705638.23-P2	Itgb6	5	372.701	104.771	46.8552	29	261.746	317.463	58.9514	-1.88215	2	L_C_12 L_C_5	0.997 0.988
Itgb7_-_102231989.23-P1P2	Itgb7	5	533.6	74.2415	33.2018	39	2939.21	2518.99	403.361	5.9639	2	L_B_9 L_A_6	0.993 0.987
Izumo4_-_80702344.23-P1P2	Izumo4	5	554.2	22.298	9.97196	34	593.908	438.151	75.1423	0.528442	2	L_A_10 L_C_5	0.995 0.982
Kcnc2_-_112271094.23-P1P2	Kcnc2	5	511	81.4647	36.4321	34	921.95	861.559	147.756	2.78127	2	L_B_19 L_A_7	0.99 0.982
Kcnf1_+_17176723.23-P1P2	Kcnf1	5	664.2	87.0098	38.912	37	827.778	818.355	134.537	1.21586	2	L_C_10 L_A_7	0.99 0.987
Kcng1_+_168281221.23-P1P2	Kcng1	5	459.4	153.153	68.492	34	1314.12	945.2	162.1	5.27277	2	L_A_26 L_C_22	0.993 0.99
Kcnj10_+_172341039.23-P1P2	Kcnj10	5	221.8	59.9475	26.8093	32	963.551	1236.96	218.665	3.39218	2	L_A_27 L_A_18	0.992 0.991
Kcnj13_-_87394854.23-P1P2	Kcnj13	5	553.4	72.6485	32.4894	30	501.568	765.987	139.849	-0.370629	2	L_C_4 L_C_24	0.999 0.993
Kcnj16_+_110967962.23-P1P2	Kcnj16	5	486.8	139.512	62.3918	34	607.719	1269.01	217.634	0.555607	2	L_B_6 L_B_5	0.986 0.985
Kcnk13_-_99964632.23-P1P2	Kcnk13	5	436.2	33.8999	15.1605	24	490.125	589.843	120.401	0.447878	2	L_A_27 L_C_23	0.987 0.983
Kcnk13_+_99964516.23-P1P2	Kcnk13	5	846.4	140.738	62.9401	37	876.09	680.16	111.818	0.265525	2	L_B_9 L_C_21	0.997 0.98
Kcnk15_+_163853505.23-P1P2	Kcnk15	5	641.4	166.907	74.6429	39	1035.45	942.166	150.867	2.61187	2	L_B_9 L_A_4	0.988 0.988
Kcnk16_-_20269370.23-P1P2	Kcnk16	5	453	107.294	47.9833	37	1039.59	1543.23	253.705	2.31209	2	L_C_8 L_B_8	0.989 0.985
Kcnt1_-_25863747.23-P2	Kcnt1	5	457	45.7329	20.4524	32	523.19	558.291	98.6929	0.670668	2	L_A_27 L_C_5	0.996 0.99
Khdc1b_-_21383462.23-P1P2	Khdc1b	5	523.6	85.2895	38.1426	38	1510.8	1108.81	179.872	5.48835	2	L_A_11 L_A_9	0.991 0.981
Klb_+_65348222.23-P1P2	Klb	5	734	207.158	92.6439	39	1732.49	1288.92	206.393	4.8378	2	L_A_5 L_C_22	0.996 0.983
Krtcap3_-_31251481.23-P1P2	Krtcap3	5	551.6	73.8905	33.0448	40	5970.23	5764.92	911.514	5.94464	2	L_B_29 L_A_6	0.998 0.986
Lemd2_-_27204520.23-P1P2	Lemd2	5	344.8	63.3774	28.3433	31	1015.25	950.397	170.696	3.92773	2	L_B_19 L_A_8	0.991 0.982
Lgr6_-_135105662.23-P1P2	Lgr6	5	483.4	63.394	28.3507	27	532.981	397.632	76.5243	0.647911	2	L_A_10 L_C_23	0.99 0.985
Lhfpl4_+_113195530.23-P1P2	Lhfpl4	5	689.6	126.644	56.6371	35	611.361	622.368	105.199	-0.743718	2	L_C_5 L_B_6	0.983 0.983
Lingo1_-_56635825.23-P1P2	Lingo1	5	498.4	71.6471	32.0415	33	801.727	720.302	125.388	2.4191	2	L_B_9 L_A_16	0.993 0.985
Llph_+_120226909.23-P1P2	Llph	5	648.2	140.302	62.745	38	1140.82	703.179	114.071	4.31851	2	L_A_26 L_B_20	0.985 0.981
Lrch1_-_74948104.23-P1P2	Lrch1	5	593.8	193.42	86.4999	39	668.193	649.804	104.052	0.714957	2	L_C_5 L_A_5	0.997 0.986
Lrch1_-_74948137.23-P1P2	Lrch1	5	677.6	136.016	60.8281	35	950.988	1329.54	224.734	1.2165	2	L_C_4 L_C_24	1 0.999
Lrch3_-_32913979.23-P1P2	Lrch3	5	341	52.8725	23.6453	30	349.767	382.443	69.8243	0.125563	2	L_A_5 L_B_18	0.992 0.991
Lrfn4_+_4615571.23-P1P2	Lrfn4	5	408.4	82.7907	37.0251	34	289.217	254.791	43.6963	-2.72753	2	L_C_12 L_A_27	0.996 0.983
Lrrc19_-_94650183.23-P1P2	Lrrc19	5	231.2	48.8129	21.8298	24	294.036	239.361	48.8594	1.28605	2	L_A_26 L_C_10	0.987 0.983
Lrrc32_+_98494016.23-ENSMUST00000165205.1	Lrrc32	5	559.8	120.007	53.6688	31	469.285	433.797	77.9122	-1.16176	2	L_A_26 L_A_10	0.999 0.993
Lrtm2_-_119330720.23-P1P2	Lrtm2	5	609.783	78.3349	35.0324	30	731.086	1093.29	199.607	0.607712	2	L_C_7 L_A_16	0.994 0.982
Ltb4r2_-_55761259.23-P1P2	Ltb4r2	5	387.6	125.397	56.0791	34	945.618	935.849	160.497	3.47681	2	L_A_7 L_C_9	0.985 0.981
Ly6g5c_+_35108146.23-P1P2	Ly6g5c	5	358.8	53.988	24.1442	31	717.742	839.792	150.831	2.37976	2	L_A_5 L_B_5	0.999 0.981
Ly9_-_171607412.23-P1P2	Ly9	5	581.6	80.0862	35.8156	34	1258.72	1020.9	175.083	3.86743	2	L_A_26 L_B_7	0.996 0.981
Lysmd4_-_67222238.23-P1P2	Lysmd4	5	733.4	150.728	67.4074	35	1102.06	1411.22	238.54	1.54548	2	L_A_27 L_A_16	1 0.996
Mc3r_-_172248332.23-P1P2	Mc3r	5	600.2	65.1283	29.1263	36	1017.77	989.25	164.875	2.53266	2	L_A_16 L_B_11	0.983 0.98
Mdm1_+_118141673.23-P1P2	Mdm1	5	445.2	29.4228	13.1583	27	307.558	318.563	61.3074	-2.24511	2	L_A_5 L_B_7	0.988 0.987
Megf8_-_25316724.23-P1P2	Megf8	5	412.2	43.7459	19.5637	31	358.539	434.025	77.9532	-0.688374	2	L_A_5 L_C_11	0.997 0.994
Mest_-_30737906.23-P1	Mest	5	348.6	52.9368	23.674	30	704.533	701.167	128.015	2.7804	2	L_A_17 L_C_12	0.999 0.998
Mettl15_-_109280929.23-P2	Mettl15	5	566.8	54.8698	24.5385	39	2373.72	3153.45	504.956	3.57836	2	L_A_11 L_B_4	0.985 0.984
Mettl21a_+_64617351.23-P1P2	Mettl21a	5	265.6	34.3264	15.3512	30	576.512	438.382	80.0373	3.88459	2	L_A_17 L_B_10	0.999 0.995
Mpz_+_171155361.23-P1P2	Mpz	5	574.2	83.721	37.4412	34	774.892	723.271	124.04	1.61796	2	L_B_9 L_A_7	0.998 0.994
Mpz_+_171155412.23-P1P2	Mpz	5	467.6	98.4012	44.0064	34	983.941	1207.74	207.126	2.49289	2	L_A_11 L_C_22	0.996 0.989
Ms4a15_+_10993487.23-P1P2	Ms4a15	5	555.2	50.633	22.6438	31	656.097	598.406	107.477	0.938779	2	L_C_4 L_A_11	0.991 0.99
Muc4_+_32736081.23-P1P2	Muc4	5	318	51.6478	23.0976	35	801.299	1099.6	185.867	2.60024	2	L_C_21 L_A_6	0.992 0.981
Ncmap_-_135398473.23-P1	Ncmap	5	630.8	44.5219	19.9108	28	412.797	757.208	143.099	-1.52344	2	L_A_16 L_C_11	0.986 0.983
non-targeting_01321	negative_control	5	203.2	42.3048	18.9193	40	1842.92	2385.1	377.117	4.34806	2	L_A_17 L_C_6	1 0.998
non-targeting_01353	negative_control	5	392.4	101.741	45.5001	36	1341.98	1303.01	217.169	4.37255	2	L_A_9 L_C_22	0.999 0.983
non-targeting_01367	negative_control	5	326.6	60.9697	27.2665	22	302.857	306.419	65.3287	-0.363439	2	L_C_7 L_C_12	0.991 0.988
non-targeting_01373	negative_control	5	611.4	91.7595	41.0361	36	805.128	653.736	108.956	1.77804	2	L_A_17 L_A_5	0.988 0.985
non-targeting_01380	negative_control	5	657.8	78.789	35.2355	32	1092.88	993.828	175.686	2.47647	2	L_C_21 L_B_9	0.995 0.989
non-targeting_01382	negative_control	5	547.6	67.7075	30.2797	37	1003.44	967.273	159.019	2.8666	2	L_B_19 L_A_19	0.999 0.983
non-targeting_01395	negative_control	5	317.2	73.0322	32.661	24	533.347	443.951	90.6211	2.38518	2	L_A_10 L_A_5	0.994 0.989
non-targeting_01415	negative_control	5	490	120.576	53.9231	37	774.187	1055.6	173.54	1.63759	2	L_C_7 L_A_16	0.998 0.995
non-targeting_01420	negative_control	5	742	258.335	115.531	37	1660.09	1165.98	191.686	4.78956	2	L_A_18 L_A_8	0.997 0.981
non-targeting_01428	negative_control	5	886.8	170.294	76.158	35	1203.06	1130.12	191.026	1.65559	2	L_A_5 L_C_8	0.997 0.98
non-targeting_01431	negative_control	5	500.6	75.4705	33.7514	34	734.406	747.614	128.215	1.82355	2	L_B_28 L_C_9	0.991 0.986
non-targeting_01438	negative_control	5	363.6	76.5918	34.2529	30	643.537	712.587	130.1	2.1517	2	L_A_19 L_C_22	0.984 0.981
non-targeting_01460	negative_control	5	456.4	68.4054	30.5918	38	1468.18	1563.59	253.648	3.98892	2	L_C_22 L_A_11	0.992 0.989
non-targeting_01532	negative_control	5	535.4	52.5052	23.4811	36	1541.12	1204.36	200.726	5.01043	2	L_A_27 L_A_9	0.996 0.99
non-targeting_01533	negative_control	5	551.8	97.1066	43.4274	37	656.057	492.947	81.04	1.28649	2	L_A_19 L_A_18	0.985 0.982
non-targeting_01547	negative_control	5	706.6	71.1323	31.8113	40	3804.93	4433.03	700.923	4.42035	2	L_C_22 L_B_5	0.998 0.981
Ninj2_-_120093197.23-P1P2	Ninj2	5	818.6	121.741	54.4441	34	1144.24	868.194	148.894	2.18703	2	L_A_16 L_C_23	0.996 0.985
Nkpd1_+_19518502.23-P1P2	Nkpd1	5	579	89.2356	39.9074	30	663.3	488.461	89.1804	0.945275	2	L_A_5 L_A_27	0.997 0.98
Nlrp6_-_140920685.23-P1P2	Nlrp6	5	871	90.791	40.603	40	5769.95	6238.65	986.417	4.96641	2	L_B_29 L_A_6	1 0.986
Nrg3_+_39473238.23-P1P2	Nrg3	5	509.4	146.957	65.7211	27	471.518	292.852	56.3594	-0.67215	2	L_C_24 L_C_21	0.982 0.98
Ocstamp_+_165400548.23-P1P2	Ocstamp	5	587.4	110.776	49.5405	35	961.22	634.536	107.256	3.48531	2	L_C_4 L_B_6	0.997 0.985
Ocstamp_+_165400654.23-P1P2	Ocstamp	5	502.4	40.1285	17.946	36	1229.67	1416.83	236.138	3.07984	2	L_B_6 L_B_5	0.994 0.986
Ofcc1_-_40288175.23-ENSMUST00000054635.7	Ofcc1	5	570.4	61.6993	27.5928	35	792.867	660.145	111.585	1.9937	2	L_B_28 L_B_6	0.987 0.983
Ofcc1_+_40288327.23-ENSMUST00000054635.7	Ofcc1	5	428.4	47.7158	21.3392	26	389.096	402.641	78.9644	-0.497748	2	L_A_17 L_B_20	0.989 0.984
Olfr1033_+_86020576.23-P1P2	Olfr1033	5	383.8	73.6695	32.946	29	706.19	605.731	112.481	2.86616	2	L_A_17 L_A_10	0.987 0.984
Olfr110_-_37492217.23-P1P2	Olfr110	5	582.192	164.989	73.7853	39	2069.64	2396.72	383.782	3.87576	2	L_C_22 L_B_8	0.994 0.992
Olfr111_-_37529780.23-ENSMUST00000097325.3	Olfr111	5	433.2	50.3855	22.5331	33	749.295	778.76	135.565	2.33169	2	L_A_10 L_A_9	0.993 0.992
Olfr1151_+_87856991.23-ENSMUST00000061081.1	Olfr1151	5	591.4	71.1077	31.8003	34	924.807	948.731	162.706	2.04914	2	L_A_26 L_B_11	0.998 0.981
Olfr1157_+_87963065.23-ENSMUST00000099841.1	Olfr1157	5	590.4	93.9803	42.0293	36	620.647	771.087	128.515	0.235361	2	L_A_10 L_C_8	0.999 0.987
Olfr1240_-_89440522.23-ENSMUST00000099779.2	Olfr1240	5	378.8	53.0349	23.7179	29	259.597	424.693	78.8634	-1.51151	2	L_B_9 L_B_10	0.994 0.99
Olfr1359_+_21702732.23-ENSMUST00000079135.2	Olfr1359	5	851.8	97.1736	43.4573	39	3291.6	2615.32	418.787	5.82588	2	L_C_4 L_B_9	0.999 0.984
Olfr1444_+_12861483.23-ENSMUST00000059675.2	Olfr1444	5	919.8	80.6021	36.0464	34	750.782	759.439	130.243	-1.29771	2	L_C_5 L_A_19	0.986 0.986
Olfr1469_+_13410139.23-ENSMUST00000077538.1	Olfr1469	5	794.8	112.406	50.2697	39	2027.74	1943.84	311.264	3.96109	2	L_C_8 L_A_6	0.991 0.991
Olfr1506_-_90224648.23-ENSMUST00000111504.1	Olfr1506	5	670.2	99.9235	44.6871	36	1047.42	739.686	123.281	3.05984	2	L_C_24 L_C_21	0.991 0.988
Olfr1510_-_52411061.23-ENSMUST00000079459.2	Olfr1510	5	585.6	58.2735	26.0607	36	693.33	613.262	102.21	1.054	2	L_B_28 L_C_11	0.99 0.988
Olfr220_-_174448293.23-ENSMUST00000085861.2	Olfr220	5	603.2	117.553	52.5713	33	837.759	885.287	154.109	1.52204	2	L_C_4 L_B_4	0.988 0.981
Olfr229_+_39909440.23-ENSMUST00000076802.2	Olfr229	5	880.4	119.278	53.3429	35	1240.47	1190.12	201.167	1.78991	2	L_A_10 L_A_7	0.999 0.982
Olfr273_-_52858836.23-ENSMUST00000107670.1	Olfr273	5	867.6	89.7123	40.1206	39	1195.9	1022.7	163.763	2.00471	2	L_C_24 L_C_4	1 1
Olfr301_+_86403769.23-ENSMUST00000174362.1	Olfr301	5	398.4	59.798	26.7425	31	722.258	982.322	176.43	1.83562	2	L_A_5 L_B_11	0.997 0.984
Olfr31_+_14327785.23-ENSMUST00000100872.1	Olfr31	5	889.4	66.0666	29.5459	34	579.86	682.233	117.002	-2.6456	2	L_B_10 L_C_10	0.996 0.983
Olfr322_+_58665398.23-ENSMUST00000072030.3	Olfr322	5	400.4	63.9281	28.5895	31	529.22	449.937	80.811	1.59409	2	L_A_17 L_C_4	0.995 0.993
Olfr350_-_36849774.23-ENSMUST00000055130.2	Olfr350	5	223.8	51.2757	22.9312	20	241.266	207.946	46.4982	0.375637	2	L_C_7 L_C_10	0.992 0.985
Olfr351_+_36860581.23-ENSMUST00000100150.1	Olfr351	5	593.2	109.081	48.7826	38	1027.85	913.268	148.152	2.93385	2	L_B_9 L_A_8	0.998 0.988
Olfr365_-_37201141.23-ENSMUST00000074168.1	Olfr365	5	642.2	92.1151	41.1951	37	1251.84	1282.47	210.837	2.89151	2	L_A_10 L_C_23	1 0.985
Olfr402_+_74154629.23-ENSMUST00000073675.2	Olfr402	5	398.8	98.1107	43.8764	39	1029.82	1161.07	185.92	3.39404	2	L_C_22 L_A_6	0.986 0.983
Olfr420_+_174158505.23-ENSMUST00000068403.3	Olfr420	5	454.6	52.4147	23.4406	30	403.726	496.345	90.6198	-0.561401	2	L_B_28 L_A_19	0.999 0.984
Olfr429_-_174088883.23-ENSMUST00000060693.4	Olfr429	5	453.6	72.8375	32.5739	36	877.381	897.843	149.641	2.83199	2	L_A_9 L_B_11	0.997 0.984
Olfr429_-_174088897.23-ENSMUST00000060693.4	Olfr429	5	424.2	100.681	45.026	36	1079.86	1068.5	178.084	3.68175	2	L_C_23 L_A_9	0.998 0.985
Olfr444_+_42955262.23-ENSMUST00000095955.2	Olfr444	5	611.4	119.972	53.6531	26	487.502	606.653	118.974	-1.04139	2	L_C_7 L_C_9	0.983 0.98
Olfr453_+_42743917.23-ENSMUST00000053647.4	Olfr453	5	453	65.7761	29.416	34	459.334	494.827	84.8621	0.0746428	2	L_B_7 L_B_20	0.996 0.982
Olfr520_-_99734924.23-ENSMUST00000098264.1	Olfr520	5	310.8	39.3916	17.6165	25	352.281	473.499	94.6998	0.438026	2	L_A_26 L_C_5	0.985 0.981
Olfr574_-_102948267.23-ENSMUST00000052997.5	Olfr574	5	699	129.246	57.8005	39	2169.97	3069.38	491.494	2.99286	2	L_B_5 L_A_6	0.986 0.985
Olfr576_-_102964928.23-ENSMUST00000098213.3	Olfr576	5	1004.4	148.754	66.5249	37	1345.32	796.001	130.862	2.60522	2	L_C_4 L_B_19	0.988 0.985
Olfr583_+_103050779.23-ENSMUST00000098211.1	Olfr583	5	485.6	64.1272	28.6786	35	438.608	825.937	139.609	-0.336598	2	L_A_10 L_A_19	1 0.988
Olfr65_+_103906076.23-ENSMUST00000106864.2	Olfr65	5	636.2	132.483	59.2481	31	706.682	1302.47	233.931	0.301293	2	L_A_16 L_C_23	0.997 0.983
Olfr65_+_103906110.23-ENSMUST00000106864.2	Olfr65	5	578.8	102.123	45.671	32	645.911	908.53	160.607	0.417857	2	L_A_10 L_A_19	0.999 0.985
Olfr658_+_104647334.23-P1P2	Olfr658	5	431.6	149.041	66.6533	35	379.463	420.867	71.1395	-0.732882	2	L_B_20 L_C_9	0.994 0.987
Olfr679_-_105085243.23-ENSMUST00000098158.2	Olfr679	5	621.6	121.95	54.5377	33	873.791	711.992	123.942	2.03475	2	L_B_28 L_C_23	0.987 0.983
Olfr679_+_105085646.23-ENSMUST00000098158.2	Olfr679	5	849.6	116.749	52.2117	38	1074.09	880.416	142.822	1.57183	2	L_C_11 L_B_7	0.998 0.985
Olfr684_+_105157800.23-ENSMUST00000060893.4	Olfr684	5	1120.2	130.567	58.3913	39	1622.18	1090.63	174.64	2.87437	2	L_A_10 L_C_5	1 0.986
Olfr685_-_105181466.23-ENSMUST00000051355.5	Olfr685	5	450.8	59.6381	26.671	28	520.888	521.151	98.4883	0.711634	2	L_A_10 L_C_4	0.998 0.985
Olfr732_+_50282755.23-ENSMUST00000071208.2	Olfr732	5	687.2	86.3724	38.6269	39	1870.02	1534.56	245.726	4.81357	2	L_A_16 L_B_4	0.999 0.985
Olfr745_-_50641879.23-ENSMUST00000062534.4	Olfr745	5	531.4	33.9897	15.2007	37	1110.82	934.804	153.681	3.77027	2	L_A_27 L_B_9	0.99 0.982
Olfr788_+_129472446.23-ENSMUST00000056961.3	Olfr788	5	331.4	112.545	50.3315	36	555.3	596.136	99.3559	2.25351	2	L_B_28 L_C_7	0.999 0.993
Olfr804_-_129704381.23-ENSMUST00000077312.2	Olfr804	5	441	89.3336	39.9512	30	566.884	423.76	77.3677	1.62709	2	L_C_12 L_A_19	0.993 0.982
Olfr804_-_129704481.23-ENSMUST00000077312.2	Olfr804	5	638.4	83.8588	37.5028	33	685.381	1333.93	232.208	0.202323	2	L_B_7 L_A_16	0.998 0.983
Olfr814_-_129875005.23-ENSMUST00000081367.1	Olfr814	5	662	189.846	84.9017	29	487.575	454.889	84.4708	-2.06492	2	L_A_5 L_C_5	0.992 0.988
Olfr825_+_130163694.23-ENSMUST00000076814.1	Olfr825	5	460.2	59.1329	26.445	36	1130.86	872.716	145.453	4.61085	2	L_A_19 L_C_11	0.998 0.988
Olfr826_+_130181165.23-ENSMUST00000078322.2	Olfr826	5	909.6	110.281	49.319	40	22202.7	21392.9	3382.51	6.29506	2	L_C_6 L_A_11	0.988 0.982
Olfr874_+_37745600.23-ENSMUST00000115004.2	Olfr874	5	196.4	40.315	18.0294	27	186.945	191.798	36.9116	-0.256152	2	L_A_26 L_C_12	0.996 0.993
Olfr878_-_37918150.23-ENSMUST00000086061.3	Olfr878	5	346.4	74.366	33.2575	30	672.745	620.178	113.228	2.88218	2	L_B_28 L_B_4	0.988 0.981
Olfr878_-_37918336.23-ENSMUST00000086061.3	Olfr878	5	602.4	72.4072	32.3815	34	1017.87	883.812	151.573	2.74106	2	L_B_7 L_B_11	0.982 0.98
Olfr878_+_37918392.23-ENSMUST00000086061.3	Olfr878	5	632.8	61.4915	27.4998	35	1076.64	829.668	140.24	3.16486	2	L_A_26 L_A_18	0.989 0.984
Olfr924_-_38848019.23-ENSMUST00000072977.4	Olfr924	5	776.6	156.598	70.0326	38	947.154	731.332	118.638	1.4376	2	L_A_5 L_A_8	0.99 0.982
Olfr924_+_38847649.23-ENSMUST00000072977.4	Olfr924	5	710.6	126.366	56.5125	37	614.253	917.927	150.906	-0.638456	2	L_A_16 L_C_9	0.993 0.991
Olfr978_-_39993537.23-ENSMUST00000057161.3	Olfr978	5	494.6	76.0053	33.9906	26	368.419	460.569	90.325	-1.39697	2	L_C_4 L_C_5	0.991 0.981
Olfr982_+_40074187.23-ENSMUST00000054051.3	Olfr982	5	390.4	131.743	58.9174	34	1155.14	948.353	162.641	4.70202	2	L_B_29 L_A_6	0.99 0.982
P2rx3_-_85035627.23-P1P2	P2rx3	5	247.4	34.9757	15.6416	31	518.225	680.788	122.273	2.21491	2	L_A_17 L_A_7	0.998 0.994
Panx2_-_89059620.23-P1P2	Panx2	5	435.4	135.815	60.7385	26	375.763	412.273	80.8535	-0.737595	2	L_C_5 L_C_10	0.985 0.98
Parp16_-_65214941.23-P1P2	Parp16	5	476.8	97.7788	43.728	36	849.024	710.348	118.391	3.14402	2	L_C_12 L_B_7	0.992 0.986
Pcdh10_+_45378309.23-P1P2	Pcdh10	5	476.8	154.353	69.0285	36	989.816	1158.62	193.103	2.6567	2	L_A_17 L_A_6	0.994 0.992
Pcdhb13_+_37442368.23-P1P2	Pcdhb13	5	313.4	41.0159	18.3428	32	602.033	539.13	95.3056	3.0285	2	L_A_10 L_B_7	0.997 0.99
Pcdhb16_-_37477631.23-P1P2	Pcdhb16	5	647.4	66.1461	29.5814	35	966.328	680.749	115.068	2.77166	2	L_A_10 L_A_4	0.996 0.99
Pcdhb16_-_37477634.23-P1P2	Pcdhb16	5	654.8	60.677	27.1356	33	608.721	568.039	98.883	-0.46599	2	L_A_5 L_B_19	0.987 0.987
Pcdhb19_+_37496657.23-P1P2	Pcdhb19	5	786.4	85.2573	38.1282	35	1483.1	2047.81	346.142	2.01275	2	L_C_5 L_A_4	0.999 0.995
Pcdhb20_-_37504168.23-P1P2	Pcdhb20	5	706.2	156.715	70.0852	38	1151.21	1041	168.872	2.63519	2	L_C_22 L_C_9	0.994 0.991
Pdzk1ip1_+_115088844.23-P1	Pdzk1ip1	5	214.4	38.9397	17.4144	33	737.617	900.802	156.809	3.33664	2	L_C_7 L_A_16	0.999 0.988
Phldb2_-_45844554.23-P1P2	Phldb2	5	314.6	76.0414	34.0068	30	317.822	397.312	72.539	0.0444228	2	L_B_7 L_C_9	0.986 0.981
Pigp_-_94370840.23-P1P2	Pigp	5	482	109.629	49.0275	33	434.506	472.205	82.2004	-0.577778	2	L_C_12 L_B_7	0.987 0.986
Pirt_-_66911770.23-P1P2	Pirt	5	815.8	103.705	46.3782	32	1167.06	973.713	172.13	2.04068	2	L_C_22 L_B_6	0.987 0.982
Plvap_-_71511934.23-P1P2	Plvap	5	470.2	91.3384	40.8478	33	675.524	598.492	104.184	1.97078	2	L_A_10 L_A_9	0.997 0.986
Pmel_+_128705899.23-P1P2	Pmel	5	332.6	23.7129	10.6047	24	321.141	306.217	62.5062	-0.183333	2	L_A_26 L_C_23	0.993 0.99
Pnldc1_+_12909952.23-P1P2	Pnldc1	5	257.4	71.2727	31.8741	20	240.209	251.369	56.2078	-0.305845	2	L_A_17 L_A_10	0.992 0.982
Podxl_-_31564048.23-P1P2	Podxl	5	642	70.9613	31.7348	34	1372.58	1251.72	214.669	3.40327	2	L_A_10 L_C_23	0.985 0.981
Poteg_+_27447525.23-P1P2	Poteg	5	662.2	137.975	61.7045	33	813.539	683.828	119.039	1.27134	2	L_A_10 L_A_9	0.993 0.992
Prom2_-_127541514.23-P1P2	Prom2	5	561	41.2129	18.431	35	573.563	554.198	93.6766	0.134113	2	L_C_4 L_C_10	0.996 0.985
Prph2_+_46910332.23-P1P2	Prph2	5	373.2	50.1867	22.4442	32	789.237	893.993	158.037	2.63253	2	L_B_9 L_C_11	1 0.994
Prr24_+_16273419.23-P1P2	Prr24	5	556.6	127.559	57.0461	39	803.051	741.514	118.737	2.0756	2	L_C_21 L_C_11	0.991 0.988
Pvrl4_+_171370281.23-P1P2	Pvrl4	5	366.6	138.724	62.0392	33	735.252	549.578	95.6693	3.8534	2	L_C_24 L_A_7	0.985 0.984
Rabgap1l_+_160793013.23-P1P2	Rabgap1l	5	524.2	88.5138	39.5846	29	753.341	950.62	176.526	1.29806	2	L_A_27 L_B_5	0.991 0.983
Rgs5_+_169655339.23-P1P2	Rgs5	5	387.8	37.0635	16.5753	37	476.602	630.759	103.696	0.856367	2	L_C_24 L_C_4	1 0.999
Rgs9bp_-_35585899.23-P1P2	Rgs9bp	5	650.2	61.5565	27.5289	33	758.008	617.33	107.463	1.00321	2	L_A_26 L_C_23	0.995 0.995
Rhbdf2_-_116624329.23-P1P2	Rhbdf2	5	405	74.8398	33.4694	29	397.901	499.028	92.6672	-0.0766029	2	L_A_10 L_A_11	0.99 0.983
Rhbdl1_-_25837238.23-P1P2	Rhbdl1	5	490.4	110.902	49.597	31	796.139	681.438	122.39	2.49808	2	L_A_17 L_A_5	0.998 0.992
Rhcg_-_79617680.23-P1P2	Rhcg	5	658.8	79.9481	35.7539	34	594.85	781.828	134.082	-0.476945	2	L_A_10 L_C_23	0.998 0.994
Rnft2_-_118245102.23-P1P2	Rnft2	5	382.2	53.9648	24.1338	29	517.661	506.893	94.1277	1.43912	2	L_B_18 L_A_7	0.989 0.988
Robo4_+_37401816.23-P1P2	Robo4	5	434.6	71.2201	31.8506	29	589.059	808.047	150.051	1.02938	2	L_A_10 L_C_8	0.994 0.98
Sag_-_87803713.23-P1P2	Sag	5	539.4	93.4896	41.8098	32	330.735	318.711	56.3406	-3.70364	2	L_B_28 L_C_5	0.986 0.985
Sag_+_87803755.23-P1P2	Sag	5	947.4	179.733	80.3789	33	710.827	540.793	94.14	-2.51299	2	L_A_27 L_A_10	0.994 0.986
Sdk1_-_141241384.23-P1P2	Sdk1	5	519.6	152.86	68.3612	37	1558.83	1636.59	269.053	3.86256	2	L_A_27 L_A_9	0.999 0.985
Sema6b_+_56133985.23-P2	Sema6b	5	677.6	100.778	45.0695	39	1416.39	1183.65	189.535	3.89791	2	L_C_4 L_A_9	0.989 0.982
Sez6_+_77930750.23-P1P2	Sez6	5	455.8	100.748	45.056	37	1193.42	1673.6	275.138	2.68092	2	L_B_9 L_B_4	0.999 0.983
Sfrs18_-_21847902.23-P1P2	Sfrs18	5	317.6	64.174	28.6995	29	619.954	709.931	131.831	2.2935	2	L_A_5 L_C_8	0.989 0.982
Sfrs18_+_21847912.23-P1P2	Sfrs18	5	364.2	72.2267	32.3008	28	533.134	526.031	99.4105	1.69935	2	L_A_17 L_A_9	0.991 0.985
Slamf1_+_171766942.23-P1P2	Slamf1	5	482.6	57.5004	25.715	34	882.154	591.178	101.386	3.94091	2	L_A_27 L_A_19	0.983 0.981
Slamf8_-_172590607.23-P1P2	Slamf8	5	696	53.3339	23.8516	32	602.23	561.878	99.3269	-0.944051	2	L_A_5 L_B_9	0.998 0.982
Slamf9_-_172475302.23-P1P2	Slamf9	5	536.8	53.2795	23.8273	34	725.829	745.379	127.831	1.47873	2	L_A_10 L_C_22	0.998 0.987
Slc10a4_-_73006799.23-P1P2	Slc10a4	5	688.4	96.7228	43.2558	36	942.46	793.692	132.282	1.92059	2	L_C_4 L_A_11	0.995 0.993
Slc14a1_+_78123403.23-P1	Slc14a1	5	682	109.738	49.0765	36	816.871	841.572	140.262	0.961563	2	L_A_10 L_C_23	0.99 0.986
Slc14a2_-_78206033.23-P2	Slc14a2	5	397.4	76.6407	34.2748	32	754.303	638.014	112.786	3.16443	2	L_A_10 L_B_10	0.998 0.997
Slc16a11_+_70213941.23-P1P2	Slc16a11	5	374.2	47.05	21.0414	33	507.615	543.647	94.6369	1.40976	2	L_A_19 L_C_9	0.988 0.984
Slc16a14_+_84935167.23-P1P2	Slc16a14	5	664.8	67.6883	30.2711	38	2029.29	1740.1	282.282	4.83378	2	L_C_11 L_B_9	1 0.99
Slc22a12_-_6543241.23-P1P2	Slc22a12	5	345	52.2303	23.3581	33	493.451	448.63	78.0965	1.90086	2	L_A_17 L_C_22	0.988 0.987
Slc22a18_+_143473520.23-P1	Slc22a18	5	512.2	155.382	69.4891	40	3774.03	4236.62	669.868	4.86935	2	L_C_8 L_A_7	0.999 0.994
Slc22a18_+_143473666.23-P1	Slc22a18	5	543.4	100.831	45.0928	34	579.28	704.38	120.8	0.297017	2	L_A_10 L_A_11	0.997 0.992
Slc23a2_+_132145258.23-P1P2	Slc23a2	5	499	74.7563	33.432	34	836.664	622.094	106.688	3.16496	2	L_A_27 L_C_10	0.997 0.992
Slc2a7_-_150148735.23-P1P2	Slc2a7	5	526.8	88.0608	39.382	36	994.697	1077.66	179.61	2.60508	2	L_C_10 L_A_18	0.984 0.982
Slc31a1_+_62360634.23-P1P2	Slc31a1	5	520.4	79.7609	35.6702	31	548.833	447.969	80.4576	0.353391	2	L_A_27 L_A_10	0.988 0.987
Slc35g3_-_69762431.23-P1P2	Slc35g3	5	290.2	82.527	36.9072	29	351.767	310.853	57.7239	1.06657	2	L_C_24 L_C_10	0.985 0.982
Slc35g3_+_69761990.23-P1P2	Slc35g3	5	566.8	86.7623	38.8013	34	789.232	654.46	112.239	1.98177	2	L_C_21 L_A_19	0.988 0.984
Slc38a9_-_112660635.23-P1P2	Slc38a9	5	567.2	33.1014	14.8034	39	4460.38	5313.62	850.861	4.57558	2	L_C_6 L_A_11	1 0.986
Slc43a2_-_75531840.23-P1P2	Slc43a2	5	701.6	97.9326	43.7968	36	855.662	995.519	165.92	0.928534	2	L_A_5 L_B_5	0.988 0.985
Slc44a3_+_121532476.23-P1P2	Slc44a3	5	426.2	122.473	54.7717	36	644.286	702.891	117.148	1.86162	2	L_B_9 L_A_19	0.996 0.986
Slc4a8_-_100761606.23-P1P2	Slc4a8	5	281	30.7652	13.7586	24	478.232	482.626	98.5156	2.00204	2	L_A_26 L_A_27	0.991 0.989
Slc51b_+_65423039.23-P1P2	Slc51b	5	525.206	63.465	28.3824	37	664.164	569.12	93.5628	1.48518	2	L_C_21 L_C_24	0.988 0.982
Slc5a8_-_88885812.23-P1P2	Slc5a8	5	721.6	108.112	48.3494	34	1099.86	869.831	149.175	2.53569	2	L_A_17 L_A_5	0.998 0.98
Slc6a19_-_73700871.23-P1	Slc6a19	5	631.8	44.9856	20.1182	33	1047.81	735.178	127.978	3.25067	2	L_B_7 L_C_23	0.996 0.994
Slc7a6_-_106168706.23-P1P2	Slc7a6	5	498.8	65.0592	29.0954	33	502.67	534.401	93.0273	0.0416012	2	L_C_21 L_A_5	0.999 0.987
Slc9a5_-_105348002.23-P1P2	Slc9a5	5	521.8	62.3955	27.9041	28	351.95	323.401	61.117	-2.77909	2	L_A_26 L_A_5	0.992 0.991
Slc9a8_+_167421582.23-P1P2	Slc9a8	5	414.2	120.51	53.8938	33	414.79	528.492	91.9986	0.00641672	2	L_A_17 L_A_4	0.997 0.982
Slco4a1_-_180456289.23-P1P2	Slco4a1	5	663.6	137.072	61.3006	37	1423.22	1235.52	203.119	3.7398	2	L_C_21 L_A_9	0.993 0.982
Slco6b1_-_96997836.23-P1P2	Slco6b1	5	562	230.339	103.011	26	338.602	403.212	79.0764	-2.82509	2	L_A_26 L_A_27	0.993 0.989
Slfn4_+_83174740.23-P1P2	Slfn4	5	182.8	54.159	24.2207	32	785.26	593.422	104.903	5.74301	2	L_B_19 L_A_9	0.997 0.982
Slitrk4_+_64277142.23-P1P2	Slitrk4	5	553.4	93.1091	41.6396	36	681.852	672.99	112.165	1.1452	2	L_A_10 L_A_16	0.993 0.986
Smco2_-_146849997.23-P1P2	Smco2	5	479.185	169.37	75.7448	33	481.704	444.481	77.3743	0.032555	2	L_B_20 L_C_10	0.998 0.988
Smim19_-_22476859.23-P1P2	Smim19	5	611	81.1141	36.2753	37	794.349	732.404	120.406	1.52275	2	L_C_7 L_B_11	0.993 0.983
Smim8_+_34778444.23-P1P2	Smim8	5	799.6	56.1988	25.1328	36	1159	770.492	128.415	2.79873	2	L_C_10 L_B_19	0.987 0.986
Smim8_+_34778525.23-P1P2	Smim8	5	400.6	29.4924	13.1894	37	1898.95	1754.6	288.455	5.19439	2	L_C_23 L_A_8	0.99 0.981
Snx14_+_88439063.23-P1P2	Snx14	5	498.6	22.1878	9.9227	35	1291	1100.02	185.938	4.26164	2	L_B_28 L_A_9	0.991 0.988
Soga3_+_29143528.23-P1P2	Soga3	5	509.6	50.063	22.3888	28	608.915	637.568	120.489	0.824262	2	L_A_10 L_C_22	0.987 0.986
St3gal5_-_72097442.23-P1P2	St3gal5	5	437.6	63.0777	28.2092	37	1006.73	1095.29	180.065	3.16067	2	L_C_5 L_B_4	0.995 0.99
St7_-_17694050.23-ENSMUST00000052113.5	St7	5	245.4	66.7331	29.8439	28	487.735	422.716	79.8859	3.03352	2	L_A_26 L_A_4	0.994 0.987
Steap4_+_7960264.23-P1P2	Steap4	5	244.4	54.1322	24.2087	27	452.684	430.918	82.9302	2.51156	2	L_C_6 L_C_11	0.989 0.981
Suco_+_161876835.23-P1P2	Suco	5	474.8	65.3812	29.2394	31	621.742	517.75	92.9906	1.58018	2	L_C_24 L_C_4	0.987 0.982
Svopl_+_38047374.23-P1	Svopl	5	100.2	22.0952	9.8813	31	662.181	758.831	136.29	4.12342	2	L_A_18 L_C_9	0.987 0.982
Synb_-_69294838.23-ENSMUST00000059362.2	Synb	5	473	103.313	46.2028	35	938.32	863.56	145.968	3.18782	2	L_A_10 L_A_16	0.995 0.98
Syne4_+_30314689.23-P1P2	Syne4	5	515.8	51.0461	22.8285	35	923.569	724.27	122.424	3.33079	2	L_C_7 L_A_5	0.997 0.988
Sypl2_+_108226816.23-P1P2	Sypl2	5	623.6	135.598	60.6412	35	583.328	478.325	80.8517	-0.498095	2	L_A_10 L_A_5	0.993 0.99
Taar6_-_23985871.23-ENSMUST00000057080.3	Taar6	5	255.8	100.071	44.7531	23	361.525	326.743	68.1306	1.5518	2	L_A_17 L_A_10	0.994 0.986
Taar8c_+_24102321.23-ENSMUST00000170267.1	Taar8c	5	620.6	106.218	47.5022	39	969.397	711.905	113.996	3.05973	2	L_B_20 L_C_21	0.991 0.982
Taar9_-_24110017.23-ENSMUST00000041180.5	Taar9	5	220.4	42.6181	19.0594	30	533.641	563.996	102.971	3.04203	2	L_B_7 L_A_19	0.997 0.989
Tas2r121_+_132701249.23-ENSMUST00000095395.1	Tas2r121	5	359.2	84.1647	37.6396	33	566.575	440.023	76.5981	2.70731	2	L_C_4 L_A_10	0.999 0.989
Tas2r139_-_42140873.23-ENSMUST00000057686.4	Tas2r139	5	736.8	81.986	36.6652	35	1515.97	1318.92	222.937	3.49501	2	L_A_16 L_C_23	0.999 0.99
Tctn3_-_40612388.23-P1P2	Tctn3	5	551	67.55	30.2093	30	448.426	656.566	119.872	-0.855695	2	L_B_7 L_C_23	0.995 0.99
Tm4sf20_-_82768562.23-P1P2	Tm4sf20	5	780.8	153.815	68.7884	36	1017.58	896.285	149.381	1.58507	2	L_B_9 L_A_9	0.997 0.994
Tm4sf20_+_82768590.23-P1P2	Tm4sf20	5	401.8	67.6661	30.2612	34	1381.1	1501.75	257.548	3.8024	2	L_A_7 L_C_8	0.994 0.982
Tmc3_+_83584830.23-P1P2	Tmc3	5	557.2	60.0058	26.8354	36	845.961	830.371	138.395	2.08649	2	L_A_5 L_A_10	0.998 0.991
Tmco2_-_121109468.23-P1P2	Tmco2	5	422.4	77.0896	34.4755	34	756.761	608.111	104.29	3.20607	2	L_A_17 L_B_19	0.997 0.981
Tmem108_-_103762013.23-P1P2	Tmem108	5	500.6	160.45	71.7556	39	2193.28	1899.33	304.137	5.56552	2	L_C_24 L_A_6	0.996 0.98
Tmem125_+_118544250.23-P1	Tmem125	5	338.4	31.7852	14.2148	30	550.591	483.52	88.2782	2.40367	2	L_A_27 L_C_9	0.993 0.98
Tmem127_-_127247832.23-P1P2	Tmem127	5	478	61.9314	27.6966	33	446.891	387.073	67.3808	-0.461694	2	L_B_29 L_B_20	1 0.988
Tmem14a_+_21218642.23-P1P2	Tmem14a	5	227.8	109.42	48.934	35	1013.33	1098	185.596	4.23245	2	L_B_19 L_A_8	0.994 0.982
Tmem164_-_142681349.23-P1P2	Tmem164	5	293	48.1975	21.5546	30	478.474	522.161	95.3331	1.94554	2	L_A_17 L_B_8	0.987 0.985
Tmem177_+_119913339.23-P1P2	Tmem177	5	786.8	115.203	51.5203	38	2479.82	2656.27	430.903	3.92899	2	L_C_8 L_A_11	0.993 0.982
Tmem177_+_119913371.23-P1P2	Tmem177	5	537.6	43.535	19.4695	38	1123.09	1123.51	182.257	3.21243	2	L_A_7 L_A_11	0.996 0.981
Tmem180_+_46356523.23-P1P2	Tmem180	5	363	57.7927	25.8457	34	629.929	561.036	96.2168	2.77425	2	L_B_7 L_A_19	0.991 0.984
Tmem19_+_115362453.23-P1P2	Tmem19	5	570.8	53.5042	23.9278	37	1240.9	953.403	156.739	4.2753	2	L_A_10 L_A_19	0.999 0.988
Tmem194b_+_52630633.23-P1P2	Tmem194b	5	300.8	103.478	46.2768	26	304.448	319.524	62.6638	0.0582111	2	L_A_5 L_B_28	0.998 0.987
Tmem199_-_78512519.23-P1P2	Tmem199	5	477	83.9553	37.546	35	797.471	982.318	166.042	1.93006	2	L_A_4 L_C_22	1 0.986
Tmem199_+_78512288.23-P1P2	Tmem199	5	323	173.368	77.5326	25	593.414	579.619	115.924	2.33269	2	L_A_5 L_C_10	0.992 0.981
Tmem2_+_21778219.23-P1P2	Tmem2	5	341.6	52.9415	23.6761	33	629.146	1002.81	174.568	1.64719	2	L_A_10 L_B_5	0.992 0.989
Tmem211_+_113226753.23-ENSMUST00000086615.2	Tmem211	5	233	30.7977	13.7732	24	451.012	624.688	127.514	1.70971	2	L_A_27 L_B_6	0.995 0.982
Tmem225_-_40147962.23-P1P2	Tmem225	5	498.4	82.3699	36.8369	37	1196.21	969.793	159.433	4.37681	2	L_A_27 L_C_4	0.999 0.984
Tmem225_+_40147582.23-P1P2	Tmem225	5	614.4	124.917	55.8647	36	865.057	689.738	114.956	2.18045	2	L_A_5 L_C_8	0.99 0.984
Tmem234_-_129600507.23-P1P2	Tmem234	5	670.4	87.2571	39.0226	34	919.232	652.652	111.929	2.22313	2	L_B_20 L_B_18	0.994 0.986
Tmem245_+_56947323.23-P1P2	Tmem245	5	526	62.2093	27.8209	31	389.539	490.177	88.0384	-1.55001	2	L_A_27 L_B_20	0.994 0.988
Tmem246_+_49597663.23-P1P2	Tmem246	5	583	89.7246	40.1261	35	1005.47	1398.62	236.409	1.78701	2	L_A_10 L_A_19	0.998 0.994
Tmem248_+_130222237.23-P1P2	Tmem248	5	357.4	158.172	70.7366	29	429.254	341.471	63.4095	1.13317	2	L_A_10 L_A_5	0.996 0.982
Tmem251_-_102743627.23-P1P2	Tmem251	5	717.6	112.676	50.3901	35	1204.35	1537.61	259.903	1.87281	2	L_A_10 L_A_19	1 0.983
Tmem252_+_24673851.23-P1P2	Tmem252	5	480.8	98.3041	43.9629	29	858.159	642.146	119.243	3.16461	2	L_C_5 L_C_11	0.993 0.989
Tmem26_-_68723594.23-P1P2	Tmem26	5	881	202.46	90.5428	37	1419.24	996.213	163.776	3.28643	2	L_B_29 L_A_8	0.989 0.986
Tmem45b_-_31464327.23-P1P2	Tmem45b	5	317.6	41.7828	18.6858	31	463.688	426.469	76.596	1.90725	2	L_A_5 L_A_19	0.997 0.983
Tmem59l_-_70487444.23-P1P2	Tmem59l	5	765.4	93.7993	41.9483	34	815.783	1155.46	198.16	0.254253	2	L_A_26 L_A_11	0.999 0.986
Tmem59l_-_70487651.23-P1P2	Tmem59l	5	586	61.3881	27.4536	34	1182.93	928.176	159.181	3.75	2	L_A_5 L_A_18	1 0.983
Tmem68_+_3574905.23-P1P2	Tmem68	5	306.2	21.7647	9.73345	24	273.875	244.845	49.9787	-0.646775	2	L_A_10 L_B_10	0.996 0.991
Tmem72_-_116716873.23-P1P2	Tmem72	5	519.8	148.154	66.2566	33	419.934	601.942	104.785	-0.95306	2	L_A_16 L_C_23	0.998 0.981
Tmem86b_-_4630429.23-P1P2	Tmem86b	5	510.4	139.337	62.3134	31	257.784	269.362	48.3788	-5.22161	2	L_C_7 L_B_20	0.996 0.986
Tmem87b_+_128818035.23-P1P2	Tmem87b	5	263.2	74.4896	33.3128	36	1229.07	1435.99	239.332	4.03569	2	L_A_18 L_C_11	0.999 0.986
Tmem88b_+_155786230.23-P1P2	Tmem88b	5	579.8	79.3738	35.497	36	622.372	764.571	127.428	0.334086	2	L_C_10 L_A_8	0.991 0.99
Tmem9b_-_109752375.23-P1P2	Tmem9b	5	226.2	67.4922	30.1834	36	709.361	606.611	101.102	4.77896	2	L_B_20 L_C_22	0.995 0.983
Tnfrsf13c_-_82224435.23-P1P2	Tnfrsf13c	5	223.2	59.7972	26.7421	31	560.044	604.425	108.558	3.10289	2	L_B_6 L_A_9	0.995 0.985
Tspan18_-_93227962.23-P2	Tspan18	5	491.6	112.771	50.4327	28	421.001	700.508	132.384	-0.533291	2	L_C_7 L_C_11	0.991 0.987
Tspan18_-_93334638.23-P1	Tspan18	5	484.4	103.78	46.4119	32	449.244	487.774	86.227	-0.407717	2	L_C_6 L_B_18	0.99 0.987
Tspan5_-_138742056.23-P1P2	Tspan5	5	435.2	70.2011	31.3949	31	539.611	376.215	67.5703	1.54523	2	L_C_7 L_A_27	0.999 0.996
Umodl1_-_30954399.23-P1P2	Umodl1	5	420.2	66.1717	29.5929	31	758.404	732.813	131.617	2.56961	2	L_A_5 L_A_9	0.993 0.982
Vezt_-_94035893.23-P1P2	Vezt	5	321	100.844	45.0988	35	804.706	1048.13	177.166	2.73024	2	L_B_7 L_B_11	0.994 0.991
Vezt_+_94035947.23-P1P2	Vezt	5	783	86.7871	38.8124	38	1076.54	852.621	138.313	2.12228	2	L_B_20 L_B_28	0.996 0.995
Vipr2_-_116077472.23-P1P2	Vipr2	5	255.4	59.4542	26.5887	34	1214.46	1317.78	225.997	4.2437	2	L_B_10 L_A_6	0.989 0.984
Vmn1r224_-_20418869.23-ENSMUST00000170076.1	Vmn1r224	5	679.4	151.494	67.75	31	758.255	577.362	103.697	0.760431	2	L_A_26 L_A_5	0.996 0.991
Vmn1r224_+_20419091.23-ENSMUST00000170076.1	Vmn1r224	5	617.2	105.807	47.3185	31	431.42	709.449	127.421	-1.458	2	L_A_16 L_C_9	0.983 0.981
Vsig10_-_117319128.23-P1P2	Vsig10	5	295.2	71.3421	31.9052	26	519.992	551.635	108.185	2.07786	2	L_A_27 L_A_9	0.991 0.98
Wbp1_+_83121657.23-P1P2	Wbp1	5	985.2	87.9528	39.3337	40	4418.12	4928.74	779.302	4.40513	2	L_C_8 L_A_6	0.992 0.982
Wbp1l_-_46623281.23-P1P2	Wbp1l	5	215.6	22.1991	9.92774	24	256.009	681.642	139.14	0.290417	2	L_B_18 L_A_18	0.988 0.987
Wfdc9_-_164655052.23-P1P2	Wfdc9	5	978.4	81.5555	36.4727	40	1243.93	943.578	149.193	1.77977	2	L_B_18 L_C_4	0.999 0.987
Xk_-_9272573.23-P1P2	Xk	5	748.8	64.7433	28.9541	39	1266.32	975.568	156.216	3.31287	2	L_A_5 L_C_6	0.996 0.991
Xk_-_9272580.23-P1P2	Xk	5	462.4	42.3415	18.9357	32	580.134	588.975	104.117	1.13079	2	L_A_5 L_C_8	0.986 0.982
Zan_+_137477253.23-P1P2	Zan	5	745.8	59.7428	26.7178	34	710.059	602.645	103.353	-0.34582	2	L_C_12 L_C_10	0.989 0.983
Zdhhc13_-_48789007.23-P1P2	Zdhhc13	5	563.4	119.268	53.3382	34	1203.74	873.764	149.849	4.27321	2	L_A_17 L_A_5	0.992 0.99
1110007C09Rik_+_49216208.23-P1P2	1110007C09Rik	5	378	89.0197	39.8108	21	190.567	348.223	75.9885	-2.4666	1	L_B_20	0.988
1600002K03Rik_-_80172772.23-P1P2	1600002K03Rik	5	481.8	172.721	77.2434	23	274.518	292.245	60.9374	-3.40156	1	L_A_27	0.999
1810011H11Rik_+_32785828.23-P1P2	1810011H11Rik	5	704.2	77.5384	34.6762	28	456.906	472.324	89.2609	-2.77047	1	L_C_23	0.986
1810041L15Rik_+_84446712.23-P1P2	1810041L15Rik	5	416	95.517	42.7165	36	1348.39	1468.4	244.734	3.80979	1	L_B_4	0.998
1810041L15Rik_+_84447107.23-P1P2	1810041L15Rik	5	445.6	127.467	57.0049	31	432.264	547.409	98.3175	-0.135645	1	L_C_9	0.988
1810055G02Rik_-_3708193.23-P1P2	1810055G02Rik	5	342.4	92.0505	41.1662	24	286.04	408.803	83.4466	-0.675399	1	L_B_28	0.994
2310014L17Rik_-_12927352.23-P1P2	2310014L17Rik	5	632	151.397	67.7067	27	356.588	354.376	68.1996	-4.03832	1	L_C_22	0.983
2310067B10Rik_+_115765222.23-P1P2	2310067B10Rik	5	196.6	41.6209	18.6134	17	141.72	258.623	62.7252	-0.874927	1	L_C_5	0.99
2410089E03Rik_-_8168837.23-P1P2	2410089E03Rik	5	446.6	98.6271	44.1074	28	537.736	592.698	112.009	0.813648	1	L_C_4	0.995
2410089E03Rik_-_8168922.23-P1P2	2410089E03Rik	5	261.4	66.6543	29.8087	14	151.929	202.898	54.2268	-2.01877	1	L_B_28	0.983
3110002H16Rik_-_12168669.23-P1P2	3110002H16Rik	5	396.2	100.622	44.9993	35	1229.26	1211.28	204.744	4.06878	1	L_C_23	1
3110079O15Rik_+_87470040.23-P1P2	3110079O15Rik	5	376	87.818	39.2734	28	561.454	514.479	97.2274	1.90743	1	L_C_11	0.988
3632451O06Rik_-_49783434.23-P1P2	3632451O06Rik	5	896.8	198.889	88.9457	35	675.496	649.405	109.769	-2.01608	1	L_C_8	0.995
3632451O06Rik_+_49783347.23-P1P2	3632451O06Rik	5	434.2	67.8432	30.3404	37	1082.83	1018.7	167.474	3.87304	1	L_A_17	0.983
4930451I11Rik_-_126831643.23-P1P2	4930451I11Rik	5	536	129.242	57.7988	25	242.347	251.685	50.3369	-5.83374	1	L_A_4	0.983
4933426M11Rik_-_80790418.23-P1P2	4933426M11Rik	5	620.8	94.5606	42.2888	30	607.698	1038.83	189.664	-0.0690795	1	L_B_4	0.987
5330417C22Rik_+_108536652.23-P1P2	5330417C22Rik	5	396	51.9375	23.2271	32	424.541	584.198	103.273	0.276366	1	L_B_4	0.984
5730508B09Rik_-_127896407.23-P1P2	5730508B09Rik	5	373	77.785	34.7865	26	426.21	470.964	92.3636	0.576089	1	L_B_18	0.986
5730508B09Rik_-_127896417.23-P1P2	5730508B09Rik	5	518	78.1697	34.9585	35	738.219	949.266	160.455	1.37246	1	L_B_5	0.998
6430550D23Rik_-_156008095.23-P1P2	6430550D23Rik	5	525.4	114.45	51.1836	26	275.85	342.101	67.0915	-3.71955	1	L_C_4	0.997
6430571L13Rik_-_107340496.23-P1P2	6430571L13Rik	5	354.4	85.1546	38.0823	34	939.06	973.313	166.922	3.5026	1	L_A_7	0.98
6430571L13Rik_-_107340536.23-P1P2	6430571L13Rik	5	508	90.2303	40.3522	30	480.167	533.972	97.4894	-0.285501	1	L_B_28	0.981
6430571L13Rik_+_107340487.23-P1P2	6430571L13Rik	5	719.6	82.5669	36.9251	32	427.165	560.266	99.0419	-2.95263	1	L_A_16	0.99
9130011E15Rik_+_45998511.23-P1P2	9130011E15Rik	5	440.4	62.7877	28.0795	35	917.771	679.135	114.795	4.15848	1	L_A_8	0.983
9330182L06Rik_+_9265998.23-P1P2	9330182L06Rik	5	540.8	52.0788	23.2903	35	1220.76	2875.58	486.062	1.39892	1	L_A_4	0.999
9330182L06Rik_+_9266001.23-P1P2	9330182L06Rik	5	479.2	46.2893	20.7012	22	294.163	504.324	107.522	-1.72092	1	L_B_6	0.985
A430105I19Rik_-_118762730.23-P1P2	A430105I19Rik	5	360.6	94.941	42.4589	26	475.536	569.271	111.643	1.02949	1	L_C_23	0.984
A430105I19Rik_-_118762755.23-P1P2	A430105I19Rik	5	308	72.1734	32.2769	27	576.452	704.04	135.493	1.9813	1	L_A_10	0.984
A530016L24Rik_-_112489298.23-P1P2	A530016L24Rik	5	391.6	144.592	64.6634	37	1457.85	2463.89	405.061	2.63232	1	L_A_4	1
A530016L24Rik_+_112489318.23-P1P2	A530016L24Rik	5	422.8	19.5755	8.75443	27	434.819	1134.76	218.384	0.0550365	1	L_C_9	0.996
A530016L24Rik_+_112489330.23-P1P2	A530016L24Rik	5	299.4	97.4515	43.5816	30	336.225	382.022	69.7474	0.527981	1	L_C_9	0.982
Aadacl3_+_144463977.23-P1P2	Aadacl3	5	492	123.55	55.2531	29	468.775	583.38	108.331	-0.214386	1	L_C_23	0.999
Aadacl3_+_144464056.23-P1P2	Aadacl3	5	585.2	68.0639	30.4391	40	2607.55	2545.31	402.45	5.0251	1	L_A_4	1
Abcc6_-_46030450.23-P1P2	Abcc6	5	423.4	52.6336	23.5385	30	344.474	393.972	71.9292	-1.09728	1	L_C_23	0.993
Abhd12_+_150904788.23-P1P2	Abhd12	5	606.8	74.1768	33.1729	26	450.994	450.556	88.3614	-1.76328	1	L_C_12	0.997
Abhd16a_+_35089258.23-P1P2	Abhd16a	5	200.6	75.9625	33.9715	20	323.88	376.886	84.2742	1.46285	1	L_A_10	0.982
Acbd4_-_103101578.23-P2	Acbd4	5	815.4	94.6747	42.3398	32	498.143	438.628	77.5392	-4.09157	1	L_C_7	0.981
Acbd4_-_103102893.23-P1	Acbd4	5	413	62.518	27.9589	20	386.473	902.471	201.799	-0.131451	1	L_C_22	0.988
Acbd4_+_103102906.23-P1	Acbd4	5	697.2	80.6579	36.0713	26	209.155	354.283	69.4806	-7.02419	1	L_C_10	0.995
Ackr2_-_121898147.23-P1P2	Ackr2	5	461.8	83.5446	37.3623	27	349.477	426.782	82.1343	-1.36756	1	L_A_16	0.984
Ackr2_-_121898360.23-P1P2	Ackr2	5	481.2	156.983	70.205	37	1815.59	1630.67	268.08	4.9776	1	L_A_10	1
Ackr4_-_104126857.23-ENSMUST00000076147.3	Ackr4	5	740.4	111.267	49.76	32	337.116	339.974	60.0995	-6.71026	1	L_B_7	0.994
Ackr4_-_104126865.23-ENSMUST00000076147.3	Ackr4	5	791.6	74.8652	33.4807	27	363.092	467.998	90.0663	-4.7577	1	L_A_16	0.985
Ackr4_-_104126903.23-ENSMUST00000076147.3	Ackr4	5	973.4	92.5003	41.3674	32	328.073	348.764	61.6533	-10.467	1	L_C_7	0.987
Ackr4_+_104126869.23-ENSMUST00000076147.3	Ackr4	5	591.6	71.7447	32.0852	20	237.639	361.081	80.7401	-4.38395	1	L_C_7	0.996
Acmsd_+_127729337.23-P1P2	Acmsd	5	497.2	28.1727	12.5992	25	254.625	272.39	54.478	-4.45272	1	L_A_27	0.995
Adcyap1r1_-_55451827.23-P1P2	Adcyap1r1	5	444.4	126.148	56.4151	24	364.986	342.998	70.0141	-1.13426	1	L_C_5	0.992
Adig_-_158502395.23-P1P2	Adig	5	500.8	150.558	67.3316	35	812.968	572.534	96.776	3.22568	1	L_A_27	0.999
AF251705_+_115001752.23-P1P2	AF251705	5	546.8	75.6617	33.837	27	526.605	491.816	94.6501	-0.213364	1	L_A_5	0.992
AF529169_-_89623274.23-P1P2	AF529169	5	426.8	56.4686	25.2535	31	498.729	535.518	96.1819	0.747843	1	L_A_27	0.991
Ager_-_34597678.23-P1P2	Ager	5	467.8	69.4924	31.078	36	557.233	625.254	104.209	0.858211	1	L_B_4	0.982
Ager_-_34597835.23-P1P2	Ager	5	558	60.9549	27.2599	34	1305.97	1305.37	223.869	3.34111	1	L_B_19	0.989
Agpat4_-_12119221.23-P1P2	Agpat4	5	598.4	50.629	22.642	31	961.515	693.999	124.646	2.91317	1	L_A_5	0.996
Agpat4_+_12119254.23-P1P2	Agpat4	5	288.2	16.9617	7.58551	14	115.161	208.998	55.857	-3.09789	1	L_C_12	0.987
AI118078_+_55326818.23-P1P2	AI118078	5	273.6	40.2157	17.985	23	409.011	325.303	67.8303	1.99632	1	L_A_17	0.995
AI317395_+_40025230.23-P1P2	AI317395	5	678.8	119.813	53.5821	31	926.719	717.543	128.875	1.92372	1	L_C_4	0.984
AI593442_+_52679856.23-P1P2	AI593442	5	286.8	8.52643	3.81314	28	381.672	397.621	75.1433	1.26255	1	L_A_16	0.989
AI593442_+_52679915.23-P1P2	AI593442	5	256.4	45.9108	20.5319	20	333.553	384.127	85.8934	0.898238	1	L_C_11	0.984
AI747448_-_144932639.23-P1P2	AI747448	5	447	87.3327	39.0564	35	1355.63	1370.85	231.716	3.92131	1	L_B_9	0.993
Aig1_+_13868885.23-P1P2	Aig1	5	471.6	140.538	62.8503	32	728.869	627.664	110.956	2.31865	1	L_A_26	0.986
Ajap1_-_153483122.23-P1P2	Ajap1	5	603	116.638	52.1622	27	336.404	394.273	75.8779	-3.51349	1	L_C_22	0.981
Alg10b_+_90224165.23-P1P2	Alg10b	5	388.2	80.992	36.2207	25	218.326	226.656	45.3311	-3.7474	1	L_A_5	0.983
Alkbh5_-_60537794.23-P1P2	Alkbh5	5	551.4	49.2524	22.0263	33	1191.03	1142.26	198.842	3.21677	1	L_A_16	0.998
Alkbh5_+_60537748.23-P1P2	Alkbh5	5	845.2	274.005	122.539	33	917.984	829.489	144.396	0.504062	1	L_B_9	0.99
Alkbh5_+_60537939.23-P1P2	Alkbh5	5	821	163.452	73.0979	32	455.921	481.828	85.1759	-4.28617	1	L_B_20	0.993
Alox5ap_-_149264875.23-P1P2	Alox5ap	5	361.4	94.3705	42.2038	22	226.351	703.319	149.948	-0.900641	1	L_A_4	0.993
Amica1_-_45078957.23-P1P2	Amica1	5	548.4	118.3	52.9052	34	943.496	778.417	133.497	2.95958	1	L_A_10	0.981
Ankrd29_-_12305826.23-P1P2	Ankrd29	5	413.6	35.6062	15.9236	24	406.832	406.134	82.9018	-0.0816438	1	L_C_10	0.989
Ano2_-_125690544.23-P1P2	Ano2	5	541.8	178.7	79.9171	33	845.318	1309.59	227.97	1.33139	1	L_B_4	0.997
Ano2_-_125690570.23-P1P2	Ano2	5	222	78.8004	35.2406	24	277.662	343.364	70.0888	0.794158	1	L_A_16	0.99
Ano6_+_95790786.23-P1P2	Ano6	5	500.8	81.7814	36.5738	24	234.9	258.599	52.7864	-5.03729	1	L_A_5	0.989
Ano7_-_93373712.23-P1P2	Ano7	5	422	131.539	58.826	20	275.861	546.388	122.176	-1.19614	1	L_C_23	0.98
Aqp12_+_93006091.23-P1P2	Aqp12	5	700.8	99.3715	44.4403	23	190.134	364.461	75.9955	-6.71969	1	L_C_7	0.983
Aqp12_+_93006220.23-P1P2	Aqp12	5	530	58.9661	26.3704	28	478.351	741.487	140.128	-0.368585	1	L_A_19	0.991
Aqp5_-_99590984.23-P1P2	Aqp5	5	314.8	33.9956	15.2033	19	248.063	489.404	112.277	-0.594397	1	L_C_23	0.983
Aqp5_+_99590930.23-P1P2	Aqp5	5	532.4	50.013	22.3665	33	616.68	686.66	119.532	0.705081	1	L_A_19	0.999
Aqp7_-_41048073.23-P1P2	Aqp7	5	569	76.5082	34.2155	30	504.075	901.119	164.521	-0.394628	1	L_B_5	0.987
Aqp9_+_71163589.23-P1P2	Aqp9	5	791	109.089	48.7863	32	484.098	552.173	97.6113	-3.14412	1	L_B_18	0.984
Areg_+_91139476.23-P1P2	Areg	5	526.2	81.9524	36.6502	29	492.801	524.018	97.3078	-0.343227	1	L_A_27	0.994
Arl6ip6_-_53191788.23-P1P2	Arl6ip6	5	379.2	31.2602	13.98	26	591.308	1379.12	270.467	0.784229	1	L_A_4	0.995
Armcx3_-_134756454.23-P1P2	Armcx3	5	657.498	192.072	85.8974	32	390.308	620.737	109.732	-2.43493	1	L_B_11	0.984
Armcx6_-_134751541.23-P1P2	Armcx6	5	397	147.838	66.1151	23	339.307	727.775	151.752	-0.380183	1	L_A_16	0.982
Armcx6_-_134751755.23-P1P2	Armcx6	5	653	159.535	71.3463	22	240.609	378.494	80.6951	-5.11049	1	L_B_18	0.981
Armcx6_+_134751527.23-P1P2	Armcx6	5	508.6	102.043	45.6351	29	331.175	335.123	62.2307	-2.85108	1	L_C_12	0.994
Art3_-_92331716.23-P2	Art3	5	638.2	147.84	66.1161	27	106.462	220.578	42.4502	-12.5262	1	L_B_9	0.981
Art3_-_92386714.23-P1	Art3	5	503.6	75.0487	33.5628	31	782	878.956	157.865	1.76353	1	L_A_16	0.994
Art3_+_92331743.23-P2	Art3	5	869.6	63.8616	28.5598	27	349.405	558.927	107.566	-4.83607	1	L_C_5	0.986
Asic1_-_99669982.23-P1P2	Asic1	5	488.6	188.289	84.2055	29	439.224	678.17	125.933	-0.39208	1	L_C_8	0.988
Asic1_+_99670304.23-P1P2	Asic1	5	472.8	139.285	62.29	32	488.15	676.716	119.628	0.128319	1	L_B_6	0.995
Asic5_+_81996739.23-ENSMUST00000029641.3	Asic5	5	584.2	83.6523	37.4104	25	268.931	294.862	58.9725	-5.34604	1	L_B_9	0.985
Atp10a_-_58658234.23-P1P2	Atp10a	5	317.2	34.2447	15.3147	25	275.257	284.156	56.8312	-0.738029	1	L_C_10	0.992
Atp10a_+_58658137.23-P1P2	Atp10a	5	693.6	140.717	62.9306	35	791.451	884.672	149.537	0.654363	1	L_B_11	0.99
Atp12a_+_56364796.23-P1P2	Atp12a	5	425.6	92.9989	41.5904	30	553.924	546.884	99.847	1.28521	1	L_A_5	0.999
Atp13a4_+_29541560.23-P2	Atp13a4	5	639.802	109.41	48.9298	32	317.087	449.954	79.5414	-4.05719	1	L_A_16	0.991
Atp1a4_+_172258445.23-P1P2	Atp1a4	5	534.2	125.368	56.0664	22	231.249	436.291	93.0175	-3.25693	1	L_C_23	0.985
Atp1b1_-_164458519.23-P1P2	Atp1b1	5	892.8	164.485	73.5598	35	1164.81	1659.83	280.563	0.969504	1	L_A_16	0.998
Atp1b2_+_69606165.23-P1	Atp1b2	5	407	72.0868	32.2382	26	482.755	758.915	148.836	0.508981	1	L_A_16	0.984
Atp1b3_+_96364506.23-P1P2	Atp1b3	5	454.2	45.7624	20.4656	23	672.094	1641.19	342.213	0.636722	1	L_C_23	0.995
Atp2c2_+_119699900.23-P1P2	Atp2c2	5	603	109.574	49.0031	35	1106.37	1596.76	269.902	1.86501	1	L_B_4	0.995
Atp8b4_-_126491717.23-P1P2	Atp8b4	5	428.2	115.103	51.4756	24	242.819	220.331	44.9749	-4.12187	1	L_A_10	0.994
Atp9a_+_168742038.23-P1P2	Atp9a	5	343.4	19.5141	8.72697	27	977.18	2034.3	391.501	1.61885	1	L_C_8	0.981
AU022252_-_119232806.23-P1P2	AU022252	5	449.4	61.7236	27.6036	25	767.694	517.208	103.442	3.07704	1	L_A_11	0.982
B3galt2_+_143640553.23-P1P2	B3galt2	5	886.2	78.8048	35.2426	31	396.953	645.876	116.003	-4.21754	1	L_C_8	0.99
B3galt2_+_143640565.23-P1P2	B3galt2	5	384.6	21.8929	9.79081	27	453.105	519.736	100.023	0.684892	1	L_A_19	0.984
B3gnt4_-_123510152.23-ENSMUST00000031384.5	B3gnt4	5	733.8	44.0931	19.719	27	197.226	365.647	70.3687	-7.62517	1	L_B_7	0.985
B4galt7_-_55599756.23-P1P2	B4galt7	5	763.8	101.448	45.3689	35	882.031	1141.24	192.905	0.612897	1	L_A_16	0.999
Bai2_-_129984863.23-P1P2	Bai2	5	536.2	78.8397	35.2582	34	373.454	430.123	73.7655	-2.20626	1	L_B_6	0.982
Bambi_+_3507753.23-P1P2	Bambi	5	458.2	88.9871	39.7962	17	218.191	445.182	107.972	-2.22287	1	L_C_10	0.985
BC003331_-_150393217.23-P1P2	BC003331	5	337.4	46.436	20.7668	24	290.958	354.144	72.2893	-0.642441	1	L_C_23	0.99
BC003965_+_25184426.23-P1P2	BC003965	5	381.4	58.556	26.187	19	318.55	347.07	79.6233	-0.789339	1	L_C_5	0.987
BC004004_-_29268754.23-P1P2	BC004004	5	369.6	70.1698	31.3809	28	273.159	323.065	61.0536	-1.57961	1	L_B_6	0.98
BC005764_+_79874524.23-P1P2	BC005764	5	345.72	120.785	54.0168	26	241.913	361.105	70.8185	-1.46582	1	L_C_7	0.984
BC023829_-_70477376.23-P1P2	BC023829	5	366.6	90.2679	40.369	25	208.499	352.553	70.5106	-2.24224	1	L_C_11	0.993
BC027231_+_44724170.23-P1P2	BC027231	5	483	90.8157	40.614	33	738.654	851.794	148.278	1.72415	1	L_C_22	0.989
BC027231_+_44724200.23-P1P2	BC027231	5	620.4	114.047	51.0035	29	213.21	276.574	51.3585	-7.92838	1	L_C_12	0.994
BC027231_+_44724229.23-P1P2	BC027231	5	467.8	98.3956	44.0039	27	585.111	1117.97	215.154	0.545242	1	L_B_5	0.982
Bcam_+_19770545.23-P1P2	Bcam	5	535.4	118.211	52.8655	25	475.867	837.242	167.448	-0.355528	1	L_C_9	0.983
Bcam_+_19770628.23-P1P2	Bcam	5	362.6	93.0392	41.6084	22	225.663	353.282	75.3199	-1.81807	1	L_C_11	0.981
Best2_+_85014494.23-P1P2	Best2	5	638	91.0494	40.7185	35	753.921	974.234	164.676	0.703934	1	L_B_8	0.981
Best2_+_85014501.23-P1P2	Best2	5	532.8	79.4651	35.5379	24	184.557	252.421	51.5252	-6.7587	1	L_B_20	0.985
Blcap_-_157566585.23-P1P2	Blcap	5	404	56.6436	25.3318	16	146.022	231.297	57.8242	-4.46142	1	L_C_12	0.987
Blcap_+_157566467.23-P1P2	Blcap	5	539.6	116.92	52.2882	36	588.501	697.504	116.251	0.420653	1	L_C_10	0.989
Boc_-_44558917.23-P1P2	Boc	5	203.2	69.0232	30.8681	17	235.585	205.728	49.8965	0.649042	1	L_A_5	0.988
Bri3_-_144255105.23-P1P2	Bri3	5	385.8	40.8864	18.285	29	795.301	875.546	162.585	2.51869	1	L_A_17	0.985
Bricd5_+_24473698.23-P1P2	Bricd5	5	420.8	88.7592	39.6943	29	571.849	837.566	155.532	0.971175	1	L_C_9	0.992
Brs3_-_57043102.23-P1P2	Brs3	5	530.4	58.8498	26.3184	32	823.915	682.272	120.61	2.43359	1	L_C_9	0.989
Bsnd_+_106492427.23-P1P2	Bsnd	5	605.2	103.775	46.4095	29	451.47	522.314	96.9913	-1.58499	1	L_B_6	0.986
Bst2_-_71537693.23-P1P2	Bst2	5	602.2	50.3309	22.5087	30	565.368	566.45	103.419	-0.35614	1	L_A_11	0.993
Btn1a1_-_23466061.23-P1P2	Btn1a1	5	632.6	76.2679	34.1081	33	659.843	555.218	96.6511	0.28187	1	L_C_12	0.987
Btn1a1_+_23466112.23-P1P2	Btn1a1	5	749	241.844	108.156	34	1108.38	2317.64	397.472	0.904154	1	L_B_6	0.999
Btn1a1_+_23466155.23-P1P2	Btn1a1	5	479.4	65.3131	29.2089	25	267.924	305.469	61.0937	-3.46151	1	L_C_22	0.98
Btnl2_+_34354651.23-P1P2	Btnl2	5	501.6	113.147	50.601	34	552.584	606.966	104.094	0.489785	1	L_C_11	0.985
Btnl9_+_49187284.23-P1P2	Btnl9	5	615.6	67.0545	29.9877	23	446.186	692.339	144.363	-1.17353	1	L_C_22	0.985
C5ar1_+_16259303.23-P1P2	C5ar1	5	637.8	97.1684	43.455	33	564.752	510.835	88.925	-0.821457	1	L_B_19	0.98
C5ar2_+_16244268.23-P1P2	C5ar2	5	476.4	79.5883	35.593	33	809.434	686.002	119.418	2.78882	1	L_B_9	0.984
C78339_+_46669356.23-P1P2	C78339	5	587.2	89.7452	40.1353	32	606.224	558.532	98.7354	0.192678	1	L_C_5	0.998
Cabp7_-_4747374.23-P1P2	Cabp7	5	267.4	61.2683	27.4	36	1012.24	1178.92	196.486	3.79078	1	L_A_6	0.997
Cacna2d4_-_119236482.23-P1P2	Cacna2d4	5	386.2	43.4707	19.4407	23	442.13	527.729	110.039	0.508278	1	L_A_16	0.992
Cacna2d4_+_119236527.23-P1P2	Cacna2d4	5	423.027	78.3213	35.0264	30	433.583	570.459	104.151	0.101354	1	L_B_11	0.989
Cacng2_+_78120282.23-P1P2	Cacng2	5	457.8	86.0564	38.4856	20	198.64	319.52	71.4469	-3.62731	1	L_C_6	0.994
Cacng3_-_122670934.23-P1P2	Cacng3	5	539.2	76.431	34.181	31	752.277	679.161	121.981	1.74681	1	L_A_19	0.997
Cacng3_+_122671031.23-P1P2	Cacng3	5	297	26.3818	11.7983	22	164.32	245.689	52.381	-2.53299	1	L_B_10	0.995
Cacng3_+_122671064.23-P1P2	Cacng3	5	431.2	103.919	46.4741	29	261.832	288.315	53.5387	-3.16346	1	L_A_5	0.991
Cacng5_-_107915192.23-P1P2	Cacng5	5	439.6	80.643	36.0647	28	297.348	445.515	84.1945	-1.68956	1	L_A_10	0.995
Cacng5_-_107915304.23-P1P2	Cacng5	5	240.2	31.1962	13.9513	23	333.837	257.041	53.5967	1.74707	1	L_C_7	0.994
Cacng7_+_3332729.23-P1P2	Cacng7	5	645.4	103.309	46.2013	29	402.559	400.02	74.2818	-3.26919	1	L_C_5	0.997
Cadm2_+_67621062.23-P1P2	Cadm2	5	512.8	77.5287	34.6719	35	1716.42	2093.47	353.862	3.40139	1	L_A_11	0.999
Cadm2_+_67621086.23-P1P2	Cadm2	5	847.4	46.6937	20.882	38	1105.63	1426.63	231.431	1.11582	1	L_B_5	0.992
Calcrl_-_84425368.23-P1P2	Calcrl	5	508	56.6348	25.3279	36	483.779	745.26	124.21	-0.195001	1	L_B_11	0.998
Calcrl_+_84425415.23-P1P2	Calcrl	5	218.8	55.9705	25.0308	24	280.533	939.481	191.771	0.321909	1	L_C_6	0.998
Caln1_-_130447523.23-ENSMUST00000111287.1	Caln1	5	716.4	28.3072	12.6594	27	384.046	638.791	122.935	-2.70348	1	L_A_16	0.988
Caln1_-_130448465.23-ENSMUST00000111288.2	Caln1	5	560.6	97.0531	43.4035	30	559.682	481.036	87.8248	-0.0104484	1	L_A_11	0.986
Caln1_+_130448429.23-ENSMUST00000111288.2	Caln1	5	615.6	132.236	59.1376	39	2900.61	2783.88	445.778	5.12589	1	L_A_6	0.998
Carns1_-_4175753.23-P1	Carns1	5	867.2	140.222	62.7092	35	647.498	684.017	115.62	-1.90021	1	L_B_7	0.988
Carns1_+_4170239.23-P2	Carns1	5	464.8	151.168	67.6043	31	802.677	771.862	138.631	2.43725	1	L_A_19	0.989
Casc4_-_121866986.23-P1P2	Casc4	5	535.6	58.9814	26.3773	31	387.96	673.898	121.036	-1.21981	1	L_C_23	0.995
Casd1_+_4600800.23-P1P2	Casd1	5	497.6	93.7033	41.9054	29	275.951	394.503	73.2573	-3.02563	1	L_C_22	0.991
Catsper4_-_134227581.23-P1P2	Catsper4	5	596.6	58.1231	25.9935	30	344.027	605.276	110.508	-2.28557	1	L_B_28	0.985
Catsper4_-_134227653.23-P1P2	Catsper4	5	816.4	308.022	137.752	30	660.991	590.262	107.767	-1.44209	1	L_C_10	0.999
Catsper4_+_134227744.23-P1P2	Catsper4	5	388.8	68.185	30.4933	19	265.283	426.105	97.7551	-1.26354	1	L_A_26	0.994
Catsperd_+_56628000.23-P1P2	Catsperd	5	354.8	96.7042	43.2474	24	434.154	694.591	141.783	0.559684	1	L_C_8	0.988
Catsperg1_+_29211656.23-P1P2	Catsperg1	5	486.4	49.8227	22.2814	29	393.982	369.78	68.6665	-1.34589	1	L_C_7	0.987
Catsperg2_-_29727497.23-P1P2	Catsperg2	5	225	60.6671	27.1312	21	218.542	478.446	104.406	-0.0618547	1	L_B_6	0.986
Ccdc109b_-_129970158.23-P1P2	Ccdc109b	5	332.8	71.4087	31.9349	32	327.793	413.144	73.0342	-0.0685634	1	L_A_11	0.995
Ccdc109b_-_129970391.23-P1P2	Ccdc109b	5	615.6	53.7476	24.0366	30	373.659	531.565	97.0501	-2.49295	1	L_C_8	0.986
Ccdc114_+_45923612.23-P1P2	Ccdc114	5	533	89.5852	40.0637	33	739.727	1157.8	201.547	1.0257	1	L_B_5	0.994
Ccdc159_+_21927440.23-P1P2	Ccdc159	5	495.2	86.4101	38.6438	31	794.021	748.582	134.449	2.22256	1	L_C_8	0.997
Ccdc159_+_21927453.23-P1P2	Ccdc159	5	498.2	56.189	25.1285	22	388.396	585.741	124.88	-0.879276	1	L_C_23	0.989
Ccdc167_-_29717170.23-P1P2	Ccdc167	5	746.6	95.2749	42.6082	34	835.455	845.297	144.967	0.612931	1	L_A_27	0.982
Ccdc167_+_29717364.23-P1P2	Ccdc167	5	275.8	70.9908	31.7481	32	283.974	457.57	80.8877	0.101054	1	L_B_6	0.997
Ccdc55_+_77078583.23-P1P2	Ccdc55	5	310.6	106.7	47.7175	25	359.904	323.1	64.62	0.76298	1	L_C_12	0.99
Ccm2l_+_153065808.23-P1P2	Ccm2l	5	385.8	102.996	46.0613	23	347.887	602.9	125.713	-0.301586	1	L_C_23	0.992
Ccr10_+_101175537.23-P1P2	Ccr10	5	385.2	38.9448	17.4167	34	1144.58	1470.58	252.202	3.01098	1	L_A_19	1
Ccr6_-_8235802.23-P2	Ccr6	5	523.2	60.3879	27.0063	32	733.347	592.342	104.712	2.00689	1	L_C_22	0.996
Ccr8_+_120091952.23-P1P2	Ccr8	5	578	47.2916	21.1495	23	299.726	395.855	82.5415	-3.37133	1	L_B_20	0.991
Ccr9_-_123766990.23-P1	Ccr9	5	420	121.114	54.1636	35	1959.73	2833.29	478.913	3.21506	1	L_B_5	0.998
Ccr9_+_123678200.23-P2	Ccr9	5	549	111.047	49.6619	36	802.022	845.891	140.982	1.79471	1	L_C_11	0.997
Ccrl2_+_111057249.23-P1P2	Ccrl2	5	318.2	89.5528	40.0492	24	614.929	647.431	132.156	2.24529	1	L_B_6	0.987
Cd151_-_141468702.23-P2	Cd151	5	664.2	136.78	61.1698	33	625.788	1098.97	191.306	-0.200789	1	L_B_5	0.995
Cd200_+_45408987.23-P1P2	Cd200	5	732.6	150.925	67.4956	40	1675.83	1491.81	235.876	3.99882	1	L_A_8	0.999
Cd200r4_+_44811659.23-P1P2	Cd200r4	5	441.4	62.1474	27.7932	27	526.59	455.261	87.6151	0.972326	1	L_A_5	0.998
Cd22_-_30880363.23-P1P2	Cd22	5	381.8	48.4066	21.6481	33	518.445	746.273	129.909	1.05185	1	L_C_8	0.998
Cd226_-_89176644.23-P2	Cd226	5	372.4	45.225	20.2252	31	646.826	388.04	69.6941	3.93757	1	L_A_5	0.998
Cd226_-_89176684.23-P2	Cd226	5	504	115.267	51.549	26	310.79	722.988	141.79	-1.36265	1	L_C_9	0.992
Cd226_-_89197065.23-P1	Cd226	5	669.8	118.654	53.0635	29	251.318	276.218	51.2924	-8.15875	1	L_B_9	0.987
Cd226_+_89176937.23-P2	Cd226	5	902	254.492	113.812	40	40341.6	40590.5	6417.92	6.14523	1	L_A_6	0.995
Cd244_-_171559107.23-P1P2	Cd244	5	298	45.1774	20.204	29	548.755	1009.71	187.498	1.33737	1	L_B_8	0.991
Cd244_-_171559123.23-P1P2	Cd244	5	377.4	228.349	102.121	35	1024.85	1090.93	184.401	3.51108	1	L_A_6	0.988
Cd244_+_171559094.23-P1P2	Cd244	5	317.4	115.375	51.5971	37	686.544	653.757	107.477	3.43463	1	L_C_9	0.995
Cd300a_-_114890160.23-P1P2	Cd300a	5	532	149.838	67.0097	28	308.003	324.939	61.4078	-3.64769	1	L_B_20	0.995
Cd300lb_-_114934491.23-P1P2	Cd300lb	5	504.6	83.7992	37.4761	29	362.707	369.925	68.6934	-2.0656	1	L_C_23	0.986
Cd300lb_-_114934541.23-P1P2	Cd300lb	5	570.8	118.088	52.8104	30	213.381	272.508	49.753	-7.18388	1	L_A_5	0.986
Cd37_+_45239104.23-P1P2	Cd37	5	758.8	140.245	62.7195	31	497.774	517.206	92.8929	-2.80996	1	L_A_9	0.99
Cd53_-_106790165.23-P1P2	Cd53	5	350	86.9138	38.869	20	203.664	234.852	52.5145	-2.78658	1	L_B_7	0.993
Cd6_-_10830107.23-P1P2	Cd6	5	593.2	71.3141	31.8926	36	1156.17	884.318	147.386	3.81967	1	L_A_11	0.981
Cd6_+_10830325.23-P1P2	Cd6	5	399.6	81.6535	36.5166	21	243.98	217.591	47.4823	-3.27743	1	L_B_28	0.989
Cd69_-_129275506.23-P1P2	Cd69	5	576.8	72.4997	32.4228	25	274.42	374.564	74.9128	-4.03643	1	L_C_6	0.994
Cd72_+_43454801.23-P1P2	Cd72	5	148.6	41.7648	18.6778	15	100.853	142.028	36.6715	-1.30201	1	L_B_9	0.986
Cd79b_-_106314689.23-P1P2	Cd79b	5	506	55.9464	25.02	27	558.227	1060.29	204.052	0.255948	1	L_C_8	0.981
Cd79b_-_106314692.23-P1P2	Cd79b	5	441	61.437	27.4754	29	491.284	588.394	109.262	0.460215	1	L_C_22	0.984
Cd82_+_93462493.23-P1P2	Cd82	5	509.6	139.701	62.4761	31	338.513	455.919	81.8854	-2.08934	1	L_C_8	0.983
Cd8a_-_71373358.23-P1P2	Cd8a	5	419.2	192.613	86.1391	40	17496	78588.7	12426	1.37429	1	L_C_6	0.999
Cd8a_+_71373447.23-P1P2	Cd8a	5	1334.4	995.367	445.142	40	1841.14	1481.62	234.265	2.16309	1	L_A_7	0.99
Cd8a_+_71373478.23-P1P2	Cd8a	5	948	350.533	156.763	37	1216	2269.3	373.07	0.718374	1	L_B_11	1
Cd96_-_46120244.23-P1P2	Cd96	5	749.2	64.6429	28.9092	36	735.662	904.15	150.692	-0.0898361	1	L_B_8	0.996
Cd97_+_83741369.23-P1P2	Cd97	5	493.2	128.675	57.5451	21	221.91	299.083	65.2653	-4.15673	1	L_C_6	0.991
Cdh10_-_18818585.23-P1P2	Cdh10	5	634.2	45.5489	20.3701	31	871.774	794.877	142.764	1.6641	1	L_A_16	0.987
Cdh15_+_122848298.23-P1P2	Cdh15	5	338.8	104.875	46.9014	19	298.49	599.187	137.463	-0.293241	1	L_C_23	0.985
Cdh19_-_110977752.23-P1P2	Cdh19	5	584.8	97.3278	43.5263	30	500	583.231	106.483	-0.796369	1	L_C_8	0.99
Cdh19_+_110977478.23-P1P2	Cdh19	5	457.4	30.0466	13.4373	27	408.139	362.347	69.7336	-0.706419	1	L_A_5	0.984
Cdh20_+_104768310.23-P1P2	Cdh20	5	645.2	92.88	41.5372	37	1209.22	1656.34	272.3	2.07133	1	L_A_16	0.999
Cdh22_-_165234727.23-P1P2	Cdh22	5	438	78.8067	35.2434	27	410.993	353.526	68.0361	-0.396958	1	L_A_10	0.998
Cdh23_-_60687441.23-P1P2	Cdh23	5	662.6	73.0945	32.6888	31	424.14	382.343	68.6709	-3.4725	1	L_A_5	0.994
Cdh24_-_54641544.23-P1P2	Cdh24	5	511	54.8908	24.5479	31	739.067	1208.86	217.117	1.05043	1	L_A_10	0.992
Cdh24_-_54641824.23-P1P2	Cdh24	5	780.2	68.3169	30.5523	25	255.677	420.667	84.1334	-6.23442	1	L_C_10	0.982
Cdh26_-_178430593.23-P1P2	Cdh26	5	563.4	143.744	64.2842	30	433.231	343.35	62.6868	-2.0765	1	L_C_12	0.983
Cdh6_-_13173734.23-P1P2	Cdh6	5	681.2	85.6107	38.2863	32	450.712	967.332	171.002	-1.34787	1	L_B_5	0.992
Cdh8_+_99416564.23-P1P2	Cdh8	5	534.6	96.9397	43.3527	30	410.339	536.79	98.0039	-1.26791	1	L_A_16	0.982
Cdhr2_+_54701181.23-P1P2	Cdhr2	5	471	63.0754	28.2082	24	128.964	292.238	59.6528	-5.73377	1	L_A_16	0.98
Cdhr3_-_33092920.23-ENSMUST00000095774.2	Cdhr3	5	554.8	103.425	46.253	36	974.844	829.157	138.193	3.03955	1	L_C_5	0.993
Cdon_-_35421439.23-P1P2	Cdon	5	477.4	102.527	45.8515	25	284.919	298.96	59.7919	-3.21918	1	L_C_12	0.994
Ceacam19_+_19888093.23-P1P2	Ceacam19	5	361.4	50.1627	22.4335	26	286.43	425.28	83.4042	-0.898875	1	L_B_18	0.995
Ceacam19_+_19888117.23-P1P2	Ceacam19	5	459.2	35.3228	15.7968	27	209.061	238.143	45.8306	-5.4579	1	L_C_4	0.981
Celsr1_+_86034165.23-P1P2	Celsr1	5	251.2	41.4632	18.5429	19	186.683	301.033	69.0618	-0.934185	1	L_B_20	0.998
Celsr2_+_108416424.23-P1P2	Celsr2	5	625.8	59.8849	26.7813	33	420.677	561.707	97.7807	-2.09779	1	L_B_11	0.989
Cep120_-_53744756.23-P1P2	Cep120	5	283.6	79.7891	35.6828	20	409.894	826.207	184.746	0.683612	1	L_A_16	0.988
Chodl_-_78930837.23-P1P2	Chodl	5	630.6	56.7433	25.3764	31	527.912	602.472	108.207	-0.949	1	L_C_11	0.998
Chodl_+_78930820.23-P1P2	Chodl	5	307.6	68.2004	30.5002	21	777.518	1752.35	382.395	1.22888	1	L_B_6	0.99
Chst3_+_60219398.23-P1P2	Chst3	5	370	113.342	50.6883	20	128.791	275.369	61.5744	-3.91736	1	L_B_18	0.995
Cklf_-_104250830.23-P1P2	Cklf	5	500	94.093	42.0797	24	262.488	226.533	46.2408	-5.13642	1	L_B_7	0.985
Clca5_-_145099202.23-P1P2	Clca5	5	390.8	97.2199	43.478	22	281.253	548.047	116.844	-0.937551	1	L_B_20	0.986
Clca5_-_145099207.23-P1P2	Clca5	5	699.8	74.4191	33.2812	31	482.009	515.199	92.5324	-2.35367	1	L_C_12	0.995
Clca6_+_144975268.23-P1P2	Clca6	5	503.8	78.4105	35.0662	23	220.09	316.298	65.9527	-4.30172	1	L_C_12	0.995
Clcn6_-_148038918.23-P1P2	Clcn6	5	272.8	132.041	59.0503	13	65.7828	129.998	36.055	-5.7417	1	L_C_7	0.98
Cldn1_-_26371975.23-P1P2	Cldn1	5	817.8	65.1437	29.1331	35	688.987	826.959	139.782	-0.92153	1	L_B_11	0.992
Cldn1_-_26371985.23-P1P2	Cldn1	5	744.8	75.0447	33.561	30	485.394	584.571	106.728	-2.43054	1	L_C_11	0.998
Cldn10_-_118854887.23-P1P2	Cldn10	5	631	101.872	45.5588	37	1437.93	1618.13	266.019	3.03334	1	L_B_8	0.982
Cldn11_-_31149789.23-P1P2	Cldn11	5	538.6	79.6825	35.6351	31	552.418	915.297	164.392	0.0840575	1	L_A_16	0.992
Cldn15_-_136967762.23-P1P2	Cldn15	5	346.8	46.869	20.9604	22	244.431	424.718	90.5502	-1.13052	1	L_B_18	0.996
Cldn16_-_26463339.23-P1P2	Cldn16	5	831	131.21	58.6788	33	622.13	521.597	90.7983	-2.30038	1	L_A_11	0.987
Cldn17_+_88507092.23-P1P2	Cldn17	5	516.8	49.987	22.3549	31	448.363	498.225	89.4839	-0.764796	1	L_B_6	0.988
Cldn17_+_88507139.23-P1P2	Cldn17	5	747.8	150.081	67.1181	29	558.053	1105.73	205.329	-0.924115	1	L_A_16	0.983
Cldn17_+_88507174.23-P1P2	Cldn17	5	620	66.3739	29.6833	31	524.107	1096.18	196.88	-0.487064	1	L_A_16	0.997
Cldn18_-_99710279.23-P2	Cldn18	5	485.4	196.996	88.0991	35	1905.25	4340.96	733.756	1.93504	1	L_B_6	1
Cldn18_+_99717399.23-P1	Cldn18	5	504.8	50.1119	22.4107	24	105.283	293.445	59.8991	-6.66982	1	L_A_16	0.981
Cldn19_-_119255298.23-P1P2	Cldn19	5	395.8	92.9446	41.5661	17	145.463	243.319	59.0136	-4.24202	1	L_C_6	0.982
Cldn2_+_139800699.23-P1P2	Cldn2	5	712.6	75.0953	33.5836	35	683.675	719.265	121.578	-0.237909	1	L_C_8	0.985
Cldn20_-_3532380.23-ENSMUST00000168560.1	Cldn20	5	849.8	39.0474	17.4625	36	1097.58	832.509	138.751	1.78575	1	L_A_27	0.992
Cldn23_+_35826699.23-P1P2	Cldn23	5	479.2	82.3875	36.8448	19	249.305	393.066	90.1755	-2.54942	1	L_C_12	0.989
Cldn25_+_58727915.23-P1P2	Cldn25	5	320.2	31.76	14.2035	25	305.652	332.456	66.4912	-0.21879	1	L_C_10	0.981
Cldn7_+_69965405.23-P1	Cldn7	5	297.2	57.5561	25.7399	33	658.685	579.922	100.951	3.58078	1	L_B_28	0.99
Cldn7_+_69966664.23-P2	Cldn7	5	415	115.579	51.6885	29	837.276	886.84	164.682	2.56419	1	L_C_23	0.982
Cldnd2_-_43440771.23-P1P2	Cldnd2	5	567	51.9278	23.2228	24	447.621	692.521	141.36	-0.844498	1	L_A_16	0.983
Clec14a_+_58268945.23-P1P2	Clec14a	5	574.4	61.7195	27.6018	32	586.365	473.391	83.6846	0.142976	1	L_A_26	0.991
Clec14a_+_58269003.23-P1P2	Clec14a	5	469.8	100.173	44.7989	34	1023.14	929.185	159.354	3.47239	1	L_B_10	0.991
Clec1a_+_129451997.23-P1P2	Clec1a	5	715.6	65.8354	29.4425	30	538.3	618.618	112.944	-1.56981	1	L_C_8	0.985
Clec1b_+_129397355.23-P1P2	Clec1b	5	642.6	116.075	51.9101	35	726.438	763.135	128.993	0.649937	1	L_C_9	0.982
Clec2g_-_128934237.23-P1P2	Clec2g	5	706	74.8164	33.4589	26	436.579	880.224	172.626	-1.56072	1	L_C_8	0.983
Clec2g_+_128934313.23-P1P2	Clec2g	5	386.8	60.1432	26.8968	30	552.978	629.219	114.879	1.44655	1	L_C_23	0.999
Clec4a2_-_123122843.23-P1P2	Clec4a2	5	800	78.6829	35.1881	29	771.016	1056.35	196.16	-0.147758	1	L_A_4	0.996
Clec4a2_-_123122856.23-P1P2	Clec4a2	5	511.2	110.405	49.3745	34	1628.62	1559.28	267.414	4.1786	1	L_B_29	0.98
Clec4a2_-_123123094.23-P1P2	Clec4a2	5	416.4	91.0401	40.7144	18	293.141	357.652	84.2993	-1.46216	1	L_B_18	0.982
Clec4a4_+_122990106.23-P1P2	Clec4a4	5	645	85.2907	38.1432	35	1238.54	1143.93	193.36	3.06961	1	L_C_23	0.999
Clec4e_+_123290112.23-P1P2	Clec4e	5	609.2	117.736	52.653	38	1126.13	1092.5	177.227	2.91677	1	L_A_18	0.987
Clec4g_-_3717667.23-P2	Clec4g	5	458	99.3756	44.4421	35	678.039	616.347	104.182	2.11207	1	L_A_26	0.993
Clec4g_-_3720770.23-P1	Clec4g	5	695.8	190.884	85.3659	37	1299.2	1138.91	187.235	3.22268	1	L_A_9	0.99
Clec4g_+_3717686.23-P2	Clec4g	5	289.6	106.521	47.6378	25	205.945	261.754	52.3508	-1.59797	1	L_C_5	0.991
Clec4n_-_123229836.23-P1P2	Clec4n	5	535.254	133.174	59.5572	24	108.396	151.085	30.84	-13.8411	1	L_C_7	0.984
Clec4n_+_123229405.23-P1P2	Clec4n	5	424.6	103.91	46.47	33	774.617	619.371	107.819	3.24635	1	L_B_20	0.988
Clec5a_-_40585898.23-P1P2	Clec5a	5	590.2	109.98	49.1848	26	507.202	560.609	109.944	-0.754907	1	L_C_8	0.982
Clec9a_-_129408693.23-P1P2	Clec9a	5	219.6	42.4417	18.9805	25	541.659	562.37	112.474	2.86341	1	L_A_9	0.986
Clec9a_+_129408877.23-P1P2	Clec9a	5	681	135.66	60.6688	35	1295.06	1518.95	256.749	2.39166	1	L_C_8	0.999
Clip4_-_71769554.23-P1	Clip4	5	605	160.195	71.6415	37	1223.86	1366.68	224.681	2.75442	1	L_B_4	0.994
Clip4_-_71781012.23-P2	Clip4	5	487.8	76.3688	34.1532	21	128.358	280.828	61.2817	-5.8654	1	L_B_18	0.992
Clip4_-_71781083.23-P2	Clip4	5	623.4	95.2486	42.5965	35	924.651	1168.54	197.519	1.52518	1	L_C_24	1
Clip4_+_71781166.23-P2	Clip4	5	505.4	45.9162	20.5344	35	788.342	878.305	148.461	1.90584	1	L_B_19	0.98
Clmn_-_104865040.23-P1P2	Clmn	5	467.2	143.646	64.2405	22	328.55	307.711	65.6042	-2.11343	1	L_A_5	0.983
Clptm1l_+_73603796.23-P1P2	Clptm1l	5	363.6	48.5778	21.7246	29	335.999	341.649	63.4425	-0.435056	1	L_A_26	0.997
Clrn3_-_135528955.23-P1P2	Clrn3	5	466.8	96.7714	43.2775	36	606.371	809.107	134.851	1.035	1	L_B_5	0.998
Clstn3_-_124464878.23-P1P2	Clstn3	5	260.6	55.1389	24.6589	26	435.346	592.104	116.121	1.50486	1	L_B_6	0.989
Cmklr1_-_113650607.23-P1P2	Cmklr1	5	600.8	215.298	96.2842	27	565.992	1065.87	205.128	-0.169692	1	L_A_4	0.992
Cmtm2b_+_104321952.23-P1P2	Cmtm2b	5	615.4	116.663	52.1734	36	905.178	767.819	127.97	2.26443	1	L_A_16	0.984
Cmtm3_-_104340538.23-P1P2	Cmtm3	5	639.6	140.538	62.8503	31	511.51	836.209	150.188	-0.852867	1	L_A_16	0.98
Cmtm4_-_104395954.23-P1P2	Cmtm4	5	266.6	95.7904	42.8388	34	598.628	505.299	86.6581	3.83147	1	L_C_11	0.986
Cmtm5_-_54936382.23-P1P2	Cmtm5	5	440.2	110.384	49.3654	25	183.403	236.533	47.3067	-5.42834	1	L_B_20	0.997
Cmtm8_+_114844346.23-P1P2	Cmtm8	5	696.8	89.876	40.1938	33	702.204	731.974	127.42	0.0424118	1	L_C_22	0.992
Cngb3_-_19280690.23-P1P2	Cngb3	5	186.2	54.3893	24.3237	28	660.46	721.317	136.316	3.47912	1	L_C_9	0.986
Cnnm1_-_43440342.23-P1P2	Cnnm1	5	525.4	76.7809	34.3374	35	681.837	713.356	120.579	1.29738	1	L_A_11	0.985
Cnnm2_+_46761450.23-P1P2	Cnnm2	5	447.2	48.1529	21.5346	23	324.763	420.596	87.7004	-1.39608	1	L_A_16	0.981
Cnnm3_-_36512847.23-P2	Cnnm3	5	376.8	76.0243	33.9991	29	448.556	317.7	58.9954	1.2163	1	L_A_26	0.985
Cnnm3_+_36512923.23-P2	Cnnm3	5	531	67.041	29.9817	35	665.892	787.506	133.113	1.01337	1	L_B_11	0.995
Cnnm3_+_36512943.23-P2	Cnnm3	5	405.8	134.029	59.9395	36	834.667	777.125	129.521	3.31118	1	L_A_11	0.998
Cnppd1_-_75142865.23-P1	Cnppd1	5	497.8	124.708	55.7713	33	743.706	1228.85	213.915	1.14955	1	L_B_5	0.996
Cnst_-_179546255.23-P1P2	Cnst	5	389.2	87.2107	39.0018	21	498.734	730.089	159.319	0.687518	1	L_A_26	0.996
Cnst_+_179546281.23-P1P2	Cnst	5	187.6	40.2343	17.9933	18	61.5231	151.416	35.6891	-3.53264	1	L_C_5	0.985
Cntfr_+_41695547.23-ENSMUST00000102961.3	Cntfr	5	504.4	35.0043	15.6544	26	544.045	480.17	94.169	0.421	1	L_C_10	0.995
Cntnap1_-_101176001.23-P1P2	Cntnap1	5	158.2	21.8449	9.76934	15	107.494	212.137	54.7736	-0.92573	1	L_A_26	0.997
Cntnap3_+_64904077.23-P1P2	Cntnap3	5	545	94.3133	42.1782	25	332.071	518.632	103.726	-2.0528	1	L_C_11	0.981
Col17a1_-_47692208.23-P1P2	Col17a1	5	388.2	109.883	49.141	29	654.953	1791.36	332.648	0.801908	1	L_A_4	0.997
Col17a1_-_47692565.23-P1P2	Col17a1	5	775.6	113.637	50.8199	34	949.706	915.636	157.03	1.10874	1	L_A_16	0.996
Col17a1_+_47692298.23-P1P2	Col17a1	5	563.2	171.166	76.5476	22	328.212	516.027	110.017	-2.13592	1	L_A_16	0.984
Col25a1_-_130180622.23-P1P2	Col25a1	5	402.4	53.6591	23.9971	30	611.349	697.942	127.426	1.63976	1	L_C_8	0.982
Col25a1_+_130180557.23-P1P2	Col25a1	5	580.6	38.24	17.1015	25	140.089	373.64	74.728	-5.89485	1	L_C_11	0.987
Colec12_-_9707489.23-P1P2	Colec12	5	447.8	65.297	29.2017	33	682.278	732.205	127.461	1.83961	1	L_A_27	0.999
Cr2_-_195176823.23-P1P2	Cr2	5	563	55.3805	24.7669	33	690.978	694.331	120.868	1.05883	1	L_B_6	0.992
Crb1_-_139377209.23-P1P2	Crb1	5	713.2	94.9826	42.4775	33	550.984	517.247	90.0412	-1.80158	1	L_C_22	0.988
Creld1_-_113483331.23-P1P2	Creld1	5	463.4	116.479	52.0909	30	440.361	414.779	75.7279	-0.304239	1	L_C_4	0.996
Crhr2_+_55133226.23-P1P2	Crhr2	5	519.6	43.1718	19.307	31	334.386	331.213	59.4875	-3.1135	1	L_A_10	0.984
Crlf1_-_70492968.23-P1P2	Crlf1	5	565.8	96.2247	43.033	37	1077.12	831.414	136.684	3.7409	1	L_B_8	0.985
Crlf2_-_109559105.23-P1P2	Crlf2	5	148.2	35.8985	16.0543	21	210.329	284.768	62.1415	0.999796	1	L_B_6	0.981
Crlf2_+_109559153.23-P1P2	Crlf2	5	425.269	75.9364	33.9598	31	573.106	868.682	156.02	0.947554	1	L_B_11	0.992
Crlf2_+_109559195.23-P1P2	Crlf2	5	458.8	125.959	56.3306	30	443.345	383.609	70.0371	-0.220673	1	L_B_10	0.989
Crtam_+_41004779.23-P1	Crtam	5	442.4	148.621	66.4655	31	403.586	396.16	71.1525	-0.545503	1	L_B_20	0.981
Ctage5_-_59131359.23-P1P2	Ctage5	5	548.8	142.642	63.7914	29	416.869	523.808	97.2687	-1.35636	1	L_C_8	0.99
Ctxn1_-_4259352.23-P1P2	Ctxn1	5	549.4	62.6442	28.0154	24	311.461	641.309	130.907	-1.81762	1	L_C_11	0.988
Ctxn1_+_4259472.23-P1P2	Ctxn1	5	1056.2	142.435	63.6988	37	427.315	508.238	83.5538	-7.5267	1	L_C_5	0.998
Ctxn2_+_125136388.23-P1P2	Ctxn2	5	640.2	101.645	45.457	34	749.951	1268.59	217.562	0.50446	1	L_B_5	0.996
Ctxn3_-_57468377.23-P1P2	Ctxn3	5	910.6	118.974	53.2068	22	414.136	674.944	143.898	-3.4501	1	L_C_10	0.984
Cx3cr1_+_120068418.23-P1P2	Cx3cr1	5	254	55.2042	24.6881	22	337.579	320.35	68.2988	1.22373	1	L_A_17	0.987
Cxcr2_-_74153832.23-P1P2	Cxcr2	5	252.4	45.6596	20.4196	22	206.148	203.085	43.298	-1.06823	1	L_C_5	0.98
Cxcr6_+_123806401.23-P1P2	Cxcr6	5	730.4	188.334	84.2256	30	748.09	1210.61	221.026	0.0800356	1	L_A_16	0.996
Cyb561d1_-_108200951.23-P1P2	Cyb561d1	5	816.8	159.398	71.2849	35	1104.58	1707.11	288.554	0.997331	1	L_A_6	0.993
Cyb561d1_+_108200968.23-P1P2	Cyb561d1	5	669.4	112.696	50.399	36	728.868	631.39	105.232	0.565118	1	L_A_10	0.989
Cyb561d2_-_107542242.23-P1P2	Cyb561d2	5	656.8	94.8984	42.4398	34	707.082	1321.37	226.612	0.221884	1	L_A_16	0.998
Cyb561d2_+_107542183.23-P1P2	Cyb561d2	5	562.6	73.296	32.779	32	658.304	562.619	99.4579	0.962252	1	L_A_9	0.989
Cyb561d2_+_107542204.23-P1P2	Cyb561d2	5	521.8	100.679	45.0249	31	587.079	743.219	133.486	0.489034	1	L_A_19	0.996
Cyyr1_+_85550600.23-P1P2	Cyyr1	5	594.2	102.858	45.9993	29	483.213	412.552	76.609	-1.44875	1	L_A_5	0.992
D11Wsu47e_-_113684187.23-P1P2	D11Wsu47e	5	530.4	131.732	58.9123	37	1478.59	2114.19	347.571	2.72806	1	L_B_5	0.995
D11Wsu47e_-_113684199.23-P1P2	D11Wsu47e	5	509.4	67.9139	30.372	24	506.999	564.824	115.294	-0.0208213	1	L_B_7	0.994
D11Wsu47e_+_113684212.23-P1P2	D11Wsu47e	5	617	104.936	46.9287	28	422.195	460.464	87.0195	-2.23864	1	L_A_19	0.98
D130043K22Rik_+_24844973.23-P1P2	D130043K22Rik	5	618	95.1893	42.5699	32	485.838	549.45	97.1299	-1.36067	1	L_C_11	0.992
D330045A20Rik_-_139480311.23-P1P2	D330045A20Rik	5	443.4	88.24	39.4621	30	627.051	691.764	126.298	1.45411	1	L_B_11	0.984
D330045A20Rik_+_139480161.23-P1P2	D330045A20Rik	5	525	60.9631	27.2635	15	175.999	413.229	106.695	-3.27101	1	L_C_6	0.992
D430041D05Rik_-_104410751.23-P1P2	D430041D05Rik	5	495.6	92.3488	41.2996	37	1833.38	2228.16	366.308	3.65206	1	L_B_5	0.982
Darc_-_173333761.23-P1P2	Darc	5	519.2	47.6886	21.327	29	427.026	472.107	87.6681	-1.0514	1	L_C_23	0.987
Darc_+_173333574.23-P1P2	Darc	5	639.2	66.6048	29.7866	32	818.359	991.534	175.28	1.02213	1	L_B_5	0.983
Dcbld2_-_58408280.23-P1P2	Dcbld2	5	300.4	42.0155	18.7899	26	264.442	254.409	49.8938	-0.720689	1	L_C_22	0.98
Dchs1_+_105787829.23-P1P2	Dchs1	5	614.6	136.438	61.0169	34	724.074	870.586	149.304	0.733224	1	L_A_5	0.994
Dchs1_+_105787917.23-P1P2	Dchs1	5	561.4	100.883	45.1161	34	786.99	796.115	136.533	1.65228	1	L_C_23	0.991
Dchs1_+_105787980.23-P1P2	Dchs1	5	744.6	64.4151	28.8073	31	422.444	528.977	95.0071	-3.39086	1	L_C_10	0.993
Dhx36_-_62507121.23-P1P2	Dhx36	5	524.8	90.5688	40.5036	33	549.543	426.213	74.1942	0.333483	1	L_C_12	0.997
Dio2_+_90739010.23-P1P2	Dio2	5	652.8	126.029	56.3617	27	216.397	300.584	57.8475	-7.54403	1	L_C_6	0.983
Dlg2_-_91090532.23-ENSMUST00000107196.2-ENSMUST00000074273.3	Dlg2	5	418.2	31.7128	14.1824	24	137.964	233.464	47.6555	-5.88046	1	L_B_20	0.999
Dlk1_+_109453345.23-P1P2	Dlk1	5	336.4	61.5979	27.5474	33	524.586	668.492	116.369	1.61714	1	L_B_8	0.983
Dlk2_-_46297236.23-P1P2	Dlk2	5	546.6	92.8375	41.5182	28	592.281	620.465	117.257	0.389581	1	L_B_6	0.988
Dpy19l2_+_24696419.23-P1P2	Dpy19l2	5	651.8	40.8069	18.2494	27	252.976	586.042	112.784	-3.53618	1	L_C_8	0.99
Dpy19l2_+_24696561.23-P1P2	Dpy19l2	5	584	161.89	72.3996	36	774.914	875.238	145.873	1.30877	1	L_B_6	0.996
Dpy19l3_+_35754538.23-P1	Dpy19l3	5	464.6	83.0078	37.1222	27	517.394	834.096	160.522	0.328888	1	L_B_6	0.994
Dpy19l4_-_11322259.23-P1P2	Dpy19l4	5	379.4	101.426	45.3592	31	606.179	630.47	113.236	2.00272	1	L_A_9	0.985
Dsc2_-_20059380.23-P1P2	Dsc2	5	438.8	88.9224	39.7673	25	406.041	583.116	116.623	-0.280897	1	L_C_8	0.989
Dsg1a_-_20310768.23-P1P2	Dsg1a	5	347.4	115.531	51.6668	16	140.537	231.918	57.9796	-3.56785	1	L_B_20	0.987
Dsg1a_+_20310703.23-P1P2	Dsg1a	5	382.8	131.686	58.8918	28	342.242	542.808	102.581	-0.395373	1	L_A_9	0.994
Dsg2_-_20558040.23-P1P2	Dsg2	5	430.4	66.6093	29.7886	30	766.151	854.712	156.048	2.15158	1	L_C_8	0.996
Duox1_-_122315395.23-ENSMUST00000099461.3	Duox1	5	658.8	64.581	28.8815	32	367.859	514.319	90.9197	-3.19998	1	L_B_28	0.993
Duox1_+_122315566.23-ENSMUST00000099461.3	Duox1	5	364.4	86.737	38.7899	24	254.346	344.368	70.2939	-1.56562	1	L_B_28	0.997
Duoxa1_-_122313934.23-P1	Duoxa1	5	551.2	147.249	65.8517	30	373.541	404.144	73.7862	-2.40775	1	L_A_5	0.981
Duoxa1_+_122305875.23-P2	Duoxa1	5	470.4	91.1937	40.7831	31	389.833	444.456	79.8267	-1.00927	1	L_C_23	0.981
E130309F12Rik_+_49059208.23-P1P2	E130309F12Rik	5	410.8	108.144	48.3636	29	520.823	528.494	98.1389	1.12109	1	L_A_5	0.995
Efcab14_-_115737619.23-P1P2	Efcab14	5	494.6	35.4725	15.8638	31	497.681	527.191	94.6862	0.0325416	1	L_C_10	0.991
Efna3_+_89323014.23-P1P2	Efna3	5	355.4	35.2746	15.7753	31	662.316	1335.71	239.901	1.27934	1	L_B_5	0.992
Efna4_+_89338150.23-P1P2	Efna4	5	341.6	60.2976	26.9659	21	238.211	406.067	88.6111	-1.16678	1	L_A_4	0.991
Efnb3_+_69560454.23-P1P2	Efnb3	5	378	50.9166	22.7706	18	195.233	291.403	68.6844	-2.66097	1	L_B_18	0.986
Elfn2_-_78718669.23-P1P2	Elfn2	5	481	40.9451	18.3112	32	302.788	363.639	64.283	-2.77231	1	L_C_22	0.987
Elp6_-_110305094.23-P1P2	Elp6	5	513.6	167.046	74.7052	31	444.807	554.406	99.5742	-0.690875	1	L_C_22	0.992
Elp6_+_110305161.23-P1P2	Elp6	5	373.6	58.573	26.1947	22	350.888	361.929	77.1635	-0.294333	1	L_C_10	0.987
Emc10_-_44496697.23-P1P2	Emc10	5	375.4	21.594	9.65712	25	634.432	426.462	85.2924	3.03699	1	L_B_29	0.996
Emc10_+_44496644.23-P1P2	Emc10	5	611	152.475	68.1887	26	269.955	330.048	64.7278	-5.26891	1	L_C_12	0.996
Emd_+_74254648.23-P1P2	Emd	5	427.2	73.9574	33.0748	29	438.746	399.223	74.1338	0.155751	1	L_B_18	0.981
Emr1_-_57358594.23-P1P2	Emr1	5	442	116.891	52.2752	26	520.094	660.15	129.466	0.603205	1	L_A_27	0.983
Emr1_+_57358585.23-P1P2	Emr1	5	426.4	80.1361	35.838	34	744.683	834.424	143.103	2.22416	1	L_A_16	0.996
Endod1_+_14381119.23-P1P2	Endod1	5	358	51.4296	23	27	211.116	431.074	82.9603	-1.77053	1	L_C_11	0.998
Eng_-_32646449.23-P1P2	Eng	5	414.2	111.958	50.0694	25	265.33	345.106	69.0212	-2.15688	1	L_B_20	0.984
Enpp5_+_44078714.23-P1P2	Enpp5	5	522.6	60.8999	27.2353	31	778.565	1098.27	197.255	1.29763	1	L_C_8	0.996
Enpp5_+_44078726.23-P1P2	Enpp5	5	118.2	12.5379	5.60714	26	310.674	473.994	92.9579	2.07055	1	L_A_10	0.985
Enpp5_+_44078828.23-P1P2	Enpp5	5	555.4	96.7331	43.2604	35	446.798	624.835	105.616	-1.02827	1	L_B_8	0.993
Entpd1_-_40659651.23-P1P2	Entpd1	5	618.2	102.622	45.8938	32	488.784	443.134	78.3358	-1.65207	1	L_C_11	0.986
Entpd3_+_120539796.23-P1P2	Entpd3	5	437	91.9076	41.1023	31	456.868	425.04	76.3394	0.260252	1	L_A_27	1
Entpd8_+_25080346.23-P1P2	Entpd8	5	293.8	70.0835	31.3423	31	1463.57	1974.69	354.664	3.29825	1	L_B_6	0.999
Epdr1_-_19619954.23-P1P2	Epdr1	5	600.6	71.5528	31.9994	26	341.468	470.222	92.2182	-2.80999	1	L_A_26	0.999
Epdr1_-_19619992.23-P1P2	Epdr1	5	624.4	14.8257	6.63023	32	419.009	405.647	71.709	-2.86423	1	L_C_23	0.988
Ephx3_-_32189500.23-P1P2	Ephx3	5	445.6	61.5004	27.5038	24	236.253	367.338	74.9825	-2.79194	1	L_B_20	0.992
Ermap_-_119190117.23-P1P2	Ermap	5	487.2	65.2817	29.1949	35	1162.2	1730.47	292.503	2.30766	1	L_A_6	0.997
Ermap_+_119190052.23-P1P2	Ermap	5	540	58.0517	25.9615	30	520.186	352.92	64.434	-0.307506	1	L_A_27	0.981
Ermap_+_119190149.23-P1P2	Ermap	5	317	88.0454	39.3751	24	414.716	711.163	145.166	0.673131	1	L_C_8	0.987
Esam_+_37527890.23-P1P2	Esam	5	806.2	131.787	58.9367	33	893.799	1163.6	202.557	0.432464	1	L_B_11	0.998
Eva1b_+_126148360.23-P1P2	Eva1b	5	341.6	50.8901	22.7587	27	192.309	221.904	42.7054	-3.49584	1	L_C_5	0.988
Eva1b_+_126148375.23-P1P2	Eva1b	5	493.6	57.8991	25.8932	26	515.123	493.349	96.7537	0.222455	1	L_C_10	0.98
Eva1c_+_90830982.23-P1P2	Eva1c	5	397.8	50.4202	22.5486	26	304.825	398.325	78.118	-1.19018	1	L_C_8	0.981
Evc2_-_37338313.23-P1P2	Evc2	5	717.6	42.5476	19.0279	30	493.998	469.809	85.7749	-2.60685	1	L_B_9	0.992
Evi2a_+_79530686.23-P1P2	Evi2a	5	616	110.011	49.1986	34	1148.65	1086.46	186.327	2.85868	1	L_B_5	0.991
Fam105a_+_27681740.23-P1P2	Fam105a	5	391.4	51.0421	22.8267	34	651.754	545.922	93.6248	2.78083	1	L_A_26	0.995
Fam109a_-_121848498.23-P1P2	Fam109a	5	378.4	103.85	46.4431	32	252.738	238.231	42.1138	-2.98387	1	L_C_24	0.99
Fam109a_-_121848920.23-P1P2	Fam109a	5	445.8	75.6022	33.8104	19	162.067	309.753	71.0622	-3.99274	1	L_B_10	0.986
Fam134b_+_25940856.23-ENSMUST00000110438.1	Fam134b	5	398.2	112.87	50.4771	28	477.037	920.445	173.948	0.453224	1	L_C_8	0.992
Fam151a_+_106733705.23-P1P2	Fam151a	5	299.4	57.0289	25.5041	37	1873.58	1891.98	311.039	5.06104	1	L_A_18	0.995
Fam155a_+_9771602.23-P1P2	Fam155a	5	527	143.429	64.1436	36	734.457	800.105	133.351	1.55572	1	L_C_8	0.989
Fam159b_-_104864078.23-P1P2	Fam159b	5	450.2	107.502	48.0764	33	652.626	773.85	134.71	1.50268	1	L_A_10	0.99
Fam159b_+_104863922.23-P1P2	Fam159b	5	491.6	53.2522	23.8151	33	581.043	547.58	95.3214	0.938333	1	L_A_17	0.995
Fam162b_-_51590573.23-P1P2	Fam162b	5	570.4	131.982	59.0242	39	938.895	863.008	138.192	2.66655	1	L_B_6	0.992
Fam163a_-_156205174.23-P1P2	Fam163a	5	794.6	58.0155	25.9453	26	460.267	1695.61	332.536	-1.0054	1	L_A_4	0.995
Fam173a_-_25792503.23-P1P2	Fam173a	5	308.6	45.8617	20.51	17	99.29	312.984	75.9097	-2.75735	1	L_C_10	0.981
Fam173a_+_25792642.23-P1P2	Fam173a	5	448	51.4198	22.9957	24	240.191	372.55	76.0464	-2.73267	1	L_C_23	0.985
Fam173b_-_31601944.23-P1P2	Fam173b	5	682.2	120.149	53.7321	37	984.818	755.543	124.211	2.43633	1	L_C_10	0.994
Fam173b_+_31601729.23-P1P2	Fam173b	5	592.8	45.4059	20.3062	29	382.647	477.839	88.7325	-2.36839	1	L_C_23	0.989
Fam174a_+_95313552.23-P1P2	Fam174a	5	469.8	28.1194	12.5754	28	453.215	817.564	154.505	-0.107345	1	L_A_16	0.996
Fam174a_+_95313574.23-P1P2	Fam174a	5	681.4	94.8436	42.4153	38	624.947	709.761	115.139	-0.490301	1	L_A_16	0.987
Fam174b_-_73740236.23-P1P2	Fam174b	5	499.4	82.6396	36.9575	31	573.754	616.602	110.745	0.671397	1	L_A_19	0.987
Fam198b_+_79884270.23-P1	Fam198b	5	618.6	58.637	26.2233	32	783.853	659.878	116.651	1.41664	1	L_C_9	0.986
Fam198b_+_79884274.23-P1	Fam198b	5	534	48.7494	21.8014	32	760.834	1007.23	178.054	1.27396	1	L_A_16	0.988
Fam198b_+_79885841.23-P2	Fam198b	5	898.2	221.908	99.2403	35	1027.47	894.837	151.255	0.854662	1	L_A_9	0.995
Fam19a2_-_123263921.23-P1P2	Fam19a2	5	638.8	73.2851	32.7741	35	1276.16	1205.11	203.701	3.12892	1	L_C_12	0.997
Fam19a2_+_123263909.23-P1P2	Fam19a2	5	496	97.3011	43.5144	27	504.972	442.163	85.0944	0.105436	1	L_B_20	0.994
Fam209_+_172472255.23-P1P2	Fam209	5	293.8	74.6271	33.3742	17	167.35	318.035	77.1348	-1.63933	1	L_B_10	0.994
Fam26f_+_34128083.23-P1P2	Fam26f	5	505.4	148.36	66.3488	22	297.76	615.258	131.173	-1.58294	1	L_B_28	0.998
Fam3a_-_74393271.23-P1P2	Fam3a	5	528.8	63.0849	28.2124	37	866.784	675.898	111.117	3.04169	1	L_A_7	0.993
Fam65a_-_105605163.23-P1P2	Fam65a	5	563.2	90.508	40.4764	26	524.523	403.593	79.1511	-0.488648	1	L_A_5	0.989
Fam65a_-_105605174.23-P1P2	Fam65a	5	537.6	125.709	56.2189	32	479.958	677.101	119.696	-0.481573	1	L_B_11	0.981
Fam69a_+_107987194.23-P1P2	Fam69a	5	222	68.6586	30.705	29	405.251	493.889	91.7128	1.99809	1	L_A_7	0.993
Fam69b_-_26628329.23-P1P2	Fam69b	5	396.8	77.9692	34.8689	35	1221.54	1136.38	192.084	4.29364	1	L_A_9	0.999
Fam69b_+_26628364.23-P1P2	Fam69b	5	393.4	88.7316	39.682	20	126.951	130.872	29.2638	-9.10508	1	L_C_7	0.983
Fam73a_-_152340411.23-P1P2	Fam73a	5	522.2	91.6171	40.9724	30	268.831	239.896	43.7989	-5.78483	1	L_C_7	0.988
Fam73a_-_152340477.23-P1P2	Fam73a	5	581.8	87.9614	39.3375	36	557.579	574.919	95.8199	-0.252779	1	L_A_10	0.988
Fam73a_+_152340478.23-P1P2	Fam73a	5	272.2	92.0473	41.1648	25	354.495	674.164	134.833	0.610352	1	L_C_9	0.992
Fam73b_-_30364090.23-P1P2	Fam73b	5	426.6	97.6079	43.6516	37	2224.08	2650.33	435.711	4.1254	1	L_A_6	0.981
Fam73b_+_30364002.23-P1P2	Fam73b	5	225	40.2741	18.0111	27	576.095	705.31	135.737	2.58659	1	L_C_5	0.997
Fam98b_-_117249720.23-P1P2	Fam98b	5	540.8	48.4324	21.6596	26	414.168	338.377	66.3611	-1.90823	1	L_A_5	0.983
Fam98b_+_117249668.23-P1P2	Fam98b	5	514	60.5103	27.061	31	532.446	490.142	88.0321	0.209537	1	L_B_18	0.992
Fat1_-_44949978.23-ENSMUST00000098796.3	Fat1	5	625.2	139.164	62.2362	27	168.381	271.788	52.3057	-8.73363	1	L_C_5	0.988
Fat2_+_55336757.23-P1P2	Fat2	5	215.8	90.2064	40.3415	12	162.878	177.442	51.2232	-1.03316	1	L_C_6	0.985
Fat4_-_38886222.23-P1P2	Fat4	5	461.6	54.8069	24.5104	35	836.253	1276.24	215.723	1.73673	1	L_B_4	0.996
Fcamr_+_130800458.23-P1P2	Fcamr	5	359.8	79.8135	35.6937	22	229.735	341.88	72.889	-1.78443	1	L_C_23	0.981
Fcer2a_-_3694281.23-P1P2	Fcer2a	5	284.8	71.1421	31.8157	30	455.625	668.439	122.04	1.39975	1	L_A_16	0.994
Fcer2a_-_3694410.23-P1P2	Fcer2a	5	678	78.8448	35.2605	28	394.318	458.665	86.6796	-3.27277	1	L_B_19	0.992
Fcer2a_+_3694254.23-P1P2	Fcer2a	5	783.2	122.156	54.63	30	530.828	882.561	161.133	-1.56623	1	L_B_8	0.982
Fcrl5_+_87435496.23-P1P2	Fcrl5	5	771.2	112.968	50.5207	34	668.672	705.593	121.008	-0.847283	1	L_C_23	0.982
Fcrl5_+_87435549.23-P1P2	Fcrl5	5	829.2	138.714	62.035	31	416.219	421.58	75.718	-5.45419	1	L_A_10	0.987
Fcrla_-_170927894.23-P1P2	Fcrla	5	599.8	82.4967	36.8936	28	283.841	461.847	87.2809	-3.62002	1	L_B_6	0.991
Fcrla_+_170927847.23-P1P2	Fcrla	5	478.252	152.16	68.0481	36	1048.01	934.776	155.796	3.65706	1	L_A_26	0.983
Fgf6_+_127015109.23-P1P2	Fgf6	5	389.8	51.4072	22.99	22	249.366	204.817	43.6671	-3.21601	1	L_A_17	0.982
Flrt1_+_7105847.23-ENSMUST00000113383.2	Flrt1	5	558.6	92.9478	41.5675	33	1062.33	836.1	145.546	3.46098	1	L_A_9	0.994
Flrt3_-_140671598.23-P1P2	Flrt3	5	406	50.3339	22.51	27	268.556	286.119	55.0636	-2.4961	1	L_A_27	0.984
Fndc4_-_31295997.23-P1P2	Fndc4	5	478.6	37.4139	16.732	33	430.283	501.875	87.3653	-0.55304	1	L_A_10	0.993
Fndc5_-_129136701.23-P1P2	Fndc5	5	244.6	54.9345	24.5675	18	136.965	200.307	47.2128	-2.27978	1	L_C_4	0.982
Fndc5_-_129136717.23-P1P2	Fndc5	5	637.2	74.106	33.1412	31	488.618	639.676	114.889	-1.29326	1	L_C_22	0.996
Fpr2_+_17887398.23-P1P2	Fpr2	5	456.8	85.3797	38.183	24	307.119	360.804	73.6489	-2.03236	1	L_A_26	0.992
Frem2_-_53657546.23-P1P2	Frem2	5	535.4	142.433	63.6982	30	699.333	448.832	81.9451	2.00053	1	L_C_24	0.984
Frrs1_-_116859395.23-P2	Frrs1	5	702.4	97.4182	43.5667	37	1072.84	978.212	160.817	2.3035	1	L_B_11	0.987
Fut2_-_45666458.23-P1P2	Fut2	5	629.6	81.2361	36.3299	36	630.03	574.603	95.7671	0.00448962	1	L_B_29	0.992
Fut4_-_14752326.23-P1P2	Fut4	5	565	69.8534	31.2394	34	873.059	612.155	104.984	2.93435	1	L_C_21	0.987
Fut7_-_25422999.23-P2	Fut7	5	458.6	55.0799	24.6325	33	638.697	736.495	128.207	1.40473	1	L_B_6	0.996
Fut7_+_25424527.23-P1	Fut7	5	622.2	59.4365	26.5808	31	387.504	352.916	63.3855	-3.70268	1	L_B_9	0.986
Fxyd4_+_117937417.23-P1P2	Fxyd4	5	711.6	76.3368	34.1388	35	754.886	1029.96	174.095	0.248632	1	L_C_8	0.994
Fxyd5_-_31042405.23-P1P2	Fxyd5	5	268	36.2215	16.1988	26	95.6392	442.465	86.7746	-1.9863	1	L_C_4	1
Fxyd6_-_45370292.23-P1P2	Fxyd6	5	112	20.4083	9.12688	20	172.784	218.293	48.8118	1.24527	1	L_C_23	0.986
Fxyd6_+_45369983.23-P1P2	Fxyd6	5	411	86.666	38.7582	21	231.226	268.485	58.5883	-3.06844	1	L_C_12	0.981
Fxyd7_+_31051570.23-P1P2	Fxyd7	5	400.8	53.1056	23.7495	21	178.325	167.141	36.4732	-6.09969	1	L_B_28	0.986
Fzd4_-_89404045.23-P1P2	Fzd4	5	600.8	126.084	56.3865	31	406.094	435.586	78.2335	-2.48879	1	L_C_12	0.996
Galnt13_-_54436154.23-P1P2	Galnt13	5	584.4	42.8812	19.1771	27	406.481	446.241	85.8791	-2.07173	1	L_C_23	0.989
Galnt13_+_54435980.23-P1P2	Galnt13	5	807.2	97.3227	43.524	30	527.902	542.936	99.1262	-2.8176	1	L_C_5	0.997
Galnt14_-_73710590.23-P1P2	Galnt14	5	309.6	73.1355	32.7072	28	141.86	198.977	37.6031	-4.46081	1	L_A_27	0.992
Galnt16_+_80518765.23-P1P2	Galnt16	5	552.8	86.9638	38.8914	32	411.625	626.597	110.768	-1.27451	1	L_A_9	0.998
Galnt3_+_66125079.23-P1P2	Galnt3	5	316	75.9045	33.9455	33	399.971	478.776	83.3442	1.00753	1	L_A_8	0.987
Galnt9_-_110544157.23-P1P2	Galnt9	5	703.6	101.296	45.3008	33	795.937	688.835	119.911	0.770048	1	L_A_5	0.994
Galnt9_-_110544173.23-P1P2	Galnt9	5	599.2	55.9571	25.0248	31	528.302	581.232	104.392	-0.679147	1	L_C_11	0.983
Gapt_+_110357319.23-P1P2	Gapt	5	630.8	128.964	57.6744	32	409.368	419.455	74.1499	-2.98628	1	L_B_28	0.999
Gbp7_+_142530209.23-P1P2	Gbp7	5	864.6	94.4844	42.2547	36	532.779	877.699	146.283	-2.26835	1	L_B_4	0.997
Gcnt2_-_40859776.23-ENSMUST00000110191.2	Gcnt2	5	952.6	140.863	62.9957	37	1651.38	1186.49	195.058	3.58241	1	L_A_26	0.982
Gcnt2_+_40859676.23-ENSMUST00000110191.2	Gcnt2	5	479.8	117.963	52.7545	28	185.796	299.029	56.5111	-5.20259	1	L_B_18	0.995
Gdap1_+_17145345.23-P1P2	Gdap1	5	551.4	76.1203	34.042	36	1323.93	1339.36	223.227	3.46074	1	L_A_8	0.995
Gdap1_+_17145354.23-P1P2	Gdap1	5	512.6	169.637	75.8641	32	507.222	654.4	115.683	-0.0464881	1	L_C_5	0.989
Gdap1l1_+_163438522.23-P1P2	Gdap1l1	5	384.2	53.0679	23.7327	37	2277.59	2675.56	439.86	4.30454	1	L_B_5	0.997
Gdpd1_-_87074157.23-P1P2	Gdpd1	5	633.6	99.7011	44.5877	32	280.921	312.9	55.3135	-6.37601	1	L_B_7	0.984
Gdpd1_+_87074213.23-P1P2	Gdpd1	5	256.8	72.902	32.6028	17	214.694	198.189	48.0679	-0.875969	1	L_C_12	0.99
Gdpd3_+_126766286.23-P1P2	Gdpd3	5	554.4	46.1443	20.6364	26	292.903	318.204	62.4049	-4.19032	1	L_B_7	0.987
Gdpd4_+_97919825.23-P1P2	Gdpd4	5	409	62.522	27.9607	29	512.342	887.404	164.787	0.627127	1	L_B_11	0.99
Gdpd5_+_99381188.23-P1P2	Gdpd5	5	537	92.1195	41.1971	35	505.542	830.019	140.299	-0.224219	1	L_B_5	0.993
Gdpd5_+_99381358.23-P1P2	Gdpd5	5	485.6	55.9312	25.0132	35	1159.61	1193.61	201.756	3.34073	1	L_A_16	0.998
Ggt7_+_155518229.23-P2	Ggt7	5	329	113.919	50.946	21	385.943	533.769	116.478	0.488872	1	L_A_26	0.982
Gja8_+_96926054.23-P1P2	Gja8	5	604.4	70.5252	31.5398	33	381.468	474.195	82.5468	-2.70067	1	L_C_9	0.991
Gjb3_-_127330858.23-P1P2	Gjb3	5	847.2	172.002	76.9216	34	955.25	708.867	121.57	0.888791	1	L_A_9	0.991
Gjb4_-_127354205.23-P1P2	Gjb4	5	451.8	80.6083	36.0491	22	134.054	295.444	62.9888	-5.04449	1	L_B_19	0.982
Gjb5_-_127358184.23-P1P2	Gjb5	5	614.6	105.344	47.1111	33	770.161	1097.21	190.999	0.814458	1	L_C_8	0.991
Gjb6_+_57133874.23-P1P2	Gjb6	5	567.2	147.84	66.1161	33	587.441	863.961	150.396	0.134586	1	L_B_5	0.991
Gjc2_-_59182908.23-P1P2	Gjc2	5	725.6	132.425	59.2221	36	1229.32	1311.8	218.633	2.30395	1	L_C_23	0.995
Gjc2_+_59182959.23-P1P2	Gjc2	5	446.8	76.6727	34.2891	36	969.727	997.286	166.214	3.1461	1	L_A_8	0.992
Gjc3_+_137963249.23-P1P2	Gjc3	5	95.4	35.4725	15.8638	14	138.063	341.78	91.3446	0.46705	1	L_C_10	0.985
Glipr1l1_+_112059918.23-P1P2	Glipr1l1	5	644.2	87.4311	39.1004	33	865.01	601.827	104.765	2.10768	1	L_B_29	0.993
Glipr1l1_+_112060050.23-P1P2	Glipr1l1	5	703.8	73.343	32.8	37	771.614	703.089	115.587	0.586689	1	L_A_10	0.983
Glipr1l2_-_112083083.23-P1P2	Glipr1l2	5	552.6	51.7475	23.1422	28	630.301	567.251	107.2	0.724821	1	L_A_27	0.991
Gm6484_-_21835287.23-P1P2	Gm6484	5	329.2	77.3641	34.5983	17	201.818	308.659	74.8608	-1.70159	1	L_B_18	0.994
Gm6484_-_21835443.23-P1P2	Gm6484	5	511.2	58.8829	26.3332	32	645.719	527.579	93.2637	1.44235	1	L_C_10	0.996
Gm6484_+_21835395.23-P1P2	Gm6484	5	489.4	131.829	58.9556	18	146.751	410.088	96.6586	-3.54494	1	L_C_12	0.994
Gm7073_-_60452769.23-ENSMUST00000114687.2	Gm7073	5	871	163.418	73.0828	31	326.531	657.871	118.157	-4.60801	1	L_A_16	0.991
Gm7073_-_60539307.23-ENSMUST00000166562.2	Gm7073	5	407.6	106.596	47.6714	27	245.476	273.271	52.591	-3.08272	1	L_B_28	0.993
Gm7073_+_60539274.23-ENSMUST00000166562.2	Gm7073	5	363.4	46.4898	20.7909	40	3950.25	4482.97	708.82	5.06031	1	L_B_8	0.989
Gm7120_-_119488359.23-P1P2	Gm7120	5	568	117.446	52.5233	28	364.541	413.543	78.1523	-2.60337	1	L_A_10	0.995
Gm9992_-_7385809.23-ENSMUST00000070059.3	Gm9992	5	536.6	134.027	59.9388	33	1412.36	1854.43	322.814	2.7129	1	L_B_5	0.993
Gm9992_-_7385828.23-ENSMUST00000070059.3	Gm9992	5	467.2	91.0588	40.7227	29	521.041	589.673	109.5	0.491702	1	L_C_22	0.998
Golm1_+_59675909.23-P1P2	Golm1	5	175.8	80.229	35.8795	29	487.395	698.627	129.732	2.40184	1	L_B_5	0.987
Gp1bb_-_18621891.23-P1P2	Gp1bb	5	536.6	62.1876	27.8111	38	1452.84	1413.41	229.286	3.99607	1	L_B_5	0.995
Gpa33_-_166130289.23-P1P2	Gpa33	5	711.6	91.9772	41.1334	36	2002.42	2175.59	362.598	3.55991	1	L_C_9	0.999
Gpa33_-_166130437.23-P1P2	Gpa33	5	235.8	24.954	11.1597	22	299.107	462.96	98.7035	0.641385	1	L_C_11	0.993
Gpbar1_-_74278250.23-ENSMUST00000077985.3	Gpbar1	5	628.8	57.5039	25.7165	24	339.099	364.397	74.3822	-3.89476	1	L_C_12	0.981
Gpc4_-_52165502.23-P1P2	Gpc4	5	615.2	56.3356	25.194	34	810.261	1058.27	181.491	1.07477	1	L_C_8	0.998
Gpc4_+_52165496.23-P1P2	Gpc4	5	689	63.1941	28.2613	33	627.92	560.649	97.5964	-0.625845	1	L_C_21	0.987
Gpc4_+_52165505.23-P1P2	Gpc4	5	1050.8	155.572	69.574	39	1705	1360.05	217.783	3.00391	1	L_A_7	0.986
Gpm6a_-_54954582.23-ENSMUST00000033915.7	Gpm6a	5	386.6	81.1499	36.2913	21	217.818	289.816	63.2431	-2.66878	1	L_B_9	0.993
Gpm6a_+_54954380.23-ENSMUST00000033915.7	Gpm6a	5	585	157.672	70.5131	22	514.062	1103.74	235.318	-0.301455	1	L_C_8	0.985
Gpm6a_+_54954467.23-ENSMUST00000033915.7	Gpm6a	5	526.6	62.2921	27.8579	32	321.051	449.541	79.4684	-2.58654	1	L_C_23	0.991
Gpm6b_+_166344722.23-ENSMUST00000112224.1-ENSMUST00000112226.2	Gpm6b	5	643.4	28.8409	12.8981	28	654.678	834.577	157.72	0.0715069	1	L_B_8	0.986
Gpr1_-_63214335.23-P1P2	Gpr1	5	419.2	97.5484	43.625	23	279.384	499.746	104.204	-1.34175	1	L_C_22	0.993
Gpr1_+_63214460.23-P1P2	Gpr1	5	833.4	145.239	64.9528	31	423.714	524.154	94.1408	-4.35184	1	L_B_7	0.984
Gpr110_+_43270008.23-P1P2	Gpr110	5	499.4	128.683	57.5488	26	523.44	773.463	151.689	0.158485	1	L_A_16	0.993
Gpr111_+_42742084.23-P1P2	Gpr111	5	540.2	119.487	53.4363	30	744.8	887.449	162.025	1.26277	1	L_C_7	0.982
Gpr111_+_42742370.23-P1P2	Gpr111	5	618.8	83.2568	37.2336	28	424.033	595.037	112.451	-1.73201	1	L_C_9	0.984
Gpr114_-_94923528.23-P1P2	Gpr114	5	346.4	81.7912	36.5781	30	512.528	509.939	93.1016	1.78437	1	L_A_9	0.983
Gpr114_-_94923642.23-P1P2	Gpr114	5	685.2	66.7435	29.8486	32	473.37	452.906	80.0633	-2.64578	1	L_A_26	0.98
Gpr116_-_43389428.23-P1P2	Gpr116	5	684.8	76.2968	34.121	29	587.202	1015.93	188.653	-0.517341	1	L_B_8	0.981
Gpr126_-_14545582.23-P1P2	Gpr126	5	614.8	140.653	62.9018	27	479.802	1019.04	196.114	-0.688364	1	L_A_4	0.995
Gpr135_+_72071222.23-P1P2	Gpr135	5	331.6	111.352	49.7982	33	535.641	703.985	122.548	1.66498	1	L_B_8	0.987
Gpr137b_-_13394019.23-P1P2	Gpr137b	5	492	73.1813	32.7277	28	501.75	489.979	92.5973	0.105289	1	L_C_9	0.983
Gpr137b_+_13394009.23-P1P2	Gpr137b	5	645.4	120.093	53.7072	34	305.349	422.864	72.5205	-4.68903	1	L_A_10	0.997
Gpr137c_-_45219684.23-P1P2	Gpr137c	5	674.6	116.988	52.3188	26	234.895	342.873	67.243	-6.53905	1	L_B_7	0.983
Gpr139_+_119184619.23-P1P2	Gpr139	5	465	123.313	55.1471	25	450.154	1055.15	211.029	-0.0703525	1	L_B_6	0.994
Gpr142_+_114798764.23-ENSMUST00000045319.2-ENSMUST00000106584.1	Gpr142	5	554.2	50.4401	22.5575	29	445.04	680.947	126.449	-0.863275	1	L_A_7	0.996
Gpr142_+_114798811.23-ENSMUST00000045319.2-ENSMUST00000106584.1	Gpr142	5	588.8	48.8436	21.8435	30	306.742	424.351	77.4756	-3.64061	1	L_C_23	0.992
Gpr143_-_152781928.23-P1P2	Gpr143	5	581	71.2566	31.8669	33	1417.5	1343.45	233.865	3.57686	1	L_B_19	0.992
Gpr146_-_139389713.23-P2	Gpr146	5	202.8	30.376	13.5846	23	220.59	536.109	111.786	0.159146	1	L_C_5	0.983
Gpr146_-_139389796.23-P2	Gpr146	5	545.4	81.9774	36.6614	29	596.448	472.098	87.6665	0.582301	1	L_C_24	0.986
Gpr146_+_139389657.23-P2	Gpr146	5	610	69.8999	31.2602	37	923.165	707.764	116.356	2.69144	1	L_C_21	0.986
Gpr15_-_58718943.23-P1P2	Gpr15	5	518	94.7497	42.3733	31	525.837	522.539	93.8507	0.0835027	1	L_A_26	0.999
Gpr15_+_58718898.23-P1P2	Gpr15	5	440.4	144.936	64.8171	26	355.02	496.357	97.3437	-0.877096	1	L_C_22	0.985
Gpr150_+_76057130.23-ENSMUST00000056130.4	Gpr150	5	476.2	96.7869	43.2844	35	1156.97	2172.62	367.24	1.85374	1	L_A_4	0.999
Gpr150_+_76057144.23-ENSMUST00000056130.4	Gpr150	5	763	60.3448	26.987	30	267.823	365.027	66.6445	-7.43013	1	L_C_23	0.983
Gpr152_+_4139380.23-P1P2	Gpr152	5	233.6	55.4148	24.7823	22	267.413	273.506	58.3117	0.579865	1	L_A_10	0.996
Gpr156_-_37916313.23-P1P2	Gpr156	5	364.8	67.7436	30.2959	23	335.847	413.567	86.2347	-0.335747	1	L_C_23	0.981
Gpr156_-_37916337.23-P1P2	Gpr156	5	431.2	96.2949	43.0644	20	221.212	292.505	65.4061	-3.21052	1	L_B_18	0.984
Gpr156_-_37916344.23-P1P2	Gpr156	5	578.2	124.005	55.4566	23	249.574	504.755	105.249	-3.12238	1	L_A_16	0.986
Gpr157_-_150087291.23-P1P2	Gpr157	5	376.6	86.347	38.6155	32	407.668	508.367	89.8674	0.345711	1	L_C_22	0.995
Gpr161_-_165301628.23-ENSMUST00000178700.1	Gpr161	5	758.2	100.701	45.0349	33	1249.27	952.879	165.875	2.9605	1	L_A_9	0.987
Gpr17_+_31949776.23-P1P2	Gpr17	5	479.6	74.4332	33.2875	24	337.803	480.44	98.0695	-1.44588	1	L_A_16	0.99
Gpr171_+_59102326.23-P1P2	Gpr171	5	759	156.721	70.0878	34	490.23	1016.84	174.386	-1.54123	1	L_B_8	0.998
Gpr173_-_152368862.23-P1P2	Gpr173	5	560	40.3175	18.0305	28	512.994	629.184	118.905	-0.395325	1	L_A_16	0.986
Gpr174_-_107255656.23-P1P2	Gpr174	5	788.4	167.575	74.9417	30	549.181	1142.41	208.575	-1.14692	1	L_B_5	0.988
Gpr176_-_118373469.23-P1P2	Gpr176	5	413.8	56.3622	25.206	31	397.538	903.73	162.315	-0.10019	1	L_A_4	0.998
Gpr179_+_97352397.23-P1P2	Gpr179	5	402.2	48.8794	21.8596	19	75.6901	187.29	42.9673	-7.59904	1	L_B_28	0.983
Gpr179_+_97352489.23-P1P2	Gpr179	5	520	72.2323	32.3033	15	429.699	1573.94	406.389	-0.222204	1	L_A_4	0.987
Gpr180_-_118136948.23-P1P2	Gpr180	5	293	43.1683	19.3054	20	350.132	613.874	137.266	0.416216	1	L_A_26	0.985
Gpr180_-_118136996.23-P1P2	Gpr180	5	180.4	56.5093	25.2717	30	497.744	573.902	104.78	3.02868	1	L_A_26	0.998
Gpr183_-_121965166.23-P1P2	Gpr183	5	651.4	93.254	41.7044	31	813.91	1178.96	211.748	0.76747	1	L_A_16	0.995
Gpr183_+_121965154.23-P1P2	Gpr183	5	922.2	87.7793	39.2561	33	798.906	984.903	171.45	-0.719127	1	L_C_22	0.995
Gpr183_+_121965215.23-P1P2	Gpr183	5	609.2	78.6111	35.1559	36	997.319	1867.21	311.201	1.24716	1	L_B_5	0.999
Gpr19_-_134887926.23-P2	Gpr19	5	430.6	55.0754	24.6305	31	588.29	626.141	112.458	1.40221	1	L_C_4	0.997
Gpr20_-_73707624.23-P1P2	Gpr20	5	747.6	195.019	87.215	34	784.542	860.621	147.595	0.250296	1	L_A_6	0.988
Gpr21_+_37516400.23-P1P2	Gpr21	5	233.8	101.211	45.263	29	373.891	551.681	102.445	1.36748	1	L_A_16	0.989
Gpr21_+_37516481.23-P1P2	Gpr21	5	178.8	102.529	45.8524	23	214.988	264.588	55.1705	0.655926	1	L_A_5	0.999
Gpr3_-_133212845.23-P1P2	Gpr3	5	537.6	56.465	25.2519	31	654.84	1033.63	185.646	0.631524	1	L_A_16	0.998
Gpr34_+_13632542.23-P1P2	Gpr34	5	653.4	74.7616	33.4344	22	405.09	454.062	96.8063	-2.56502	1	L_B_7	0.991
Gpr34_+_13632687.23-P1P2	Gpr34	5	611	89.0309	39.8158	32	303.073	720.842	127.428	-2.41648	1	L_B_8	0.992
Gpr35_-_92973003.23-P1P2	Gpr35	5	616	56.723	25.3673	38	1398.08	1325.57	215.036	3.63697	1	L_B_6	0.981
Gpr35_-_92973016.23-P1P2	Gpr35	5	839.2	106.57	47.6596	36	1214.94	849.821	141.637	2.65287	1	L_B_29	0.981
Gpr37l1_-_135167764.23-P1P2	Gpr37l1	5	530.8	171.544	76.7166	33	562.597	563.549	98.1014	0.324121	1	L_C_11	0.999
Gpr39_-_125676891.23-P1P2	Gpr39	5	538.4	63.1094	28.2234	30	400.096	368.207	67.2251	-2.05733	1	L_B_10	0.997
Gpr39_-_125676903.23-P1P2	Gpr39	5	503.8	125.502	56.1261	31	475.24	861.557	154.74	-0.184567	1	L_B_4	0.991
Gpr39_+_125676938.23-P1P2	Gpr39	5	608.6	133.388	59.6528	29	369.479	717.791	133.29	-1.79398	1	L_A_16	0.994
Gpr44_+_10936906.23-P1P2	Gpr44	5	847.2	82.9861	37.1125	34	964.765	764.645	131.136	0.896513	1	L_A_5	1
Gpr6_+_41072400.23-P1P2	Gpr6	5	459.2	93.0683	41.6214	33	680.347	1326.47	230.908	0.957728	1	L_B_5	0.997
Gpr62_+_106466059.23-P1P2	Gpr62	5	564.8	148.947	66.6111	30	236.784	335.645	61.2801	-5.35273	1	L_B_10	0.988
Gpr62_+_106466142.23-P1P2	Gpr62	5	256	67.9853	30.4039	23	85.8264	218.476	45.5553	-3.73554	1	L_B_10	0.999
Gpr63_+_24966245.23-P1P2	Gpr63	5	520.2	79.995	35.7749	20	411.247	1188.61	265.781	-0.409935	1	L_C_23	0.992
Gpr75_-_30885361.23-P1P2	Gpr75	5	191.8	60.1182	26.8857	14	153.135	211.331	56.4806	-0.684578	1	L_C_7	0.996
Gpr75_-_30885367.23-P1P2	Gpr75	5	266.4	35.6973	15.9643	34	973.382	1109.04	190.199	3.71706	1	L_B_8	0.997
Gpr82_-_13660965.23-P1P2	Gpr82	5	579.4	77.6904	34.7442	28	523.012	652.061	123.228	-0.457589	1	L_C_22	0.997
Gpr83_-_14860100.23-P1P2	Gpr83	5	714.8	146.536	65.5327	37	830.521	690.923	113.587	1.01879	1	L_B_28	0.991
Gpr84_+_103310571.23-P1P2	Gpr84	5	612.6	61.5735	27.5365	30	696.863	765.77	139.81	0.602698	1	L_C_22	0.99
Gprc5d_-_135118477.23-P1P2	Gprc5d	5	511.8	121.333	54.2618	30	643.749	554.089	101.162	1.30433	1	L_A_7	0.983
Gramd1a_+_31151024.23-P1P2	Gramd1a	5	586.8	46.4295	20.7639	29	432.192	513.156	95.2907	-1.62249	1	L_C_9	0.987
Gramd1b_-_40456191.23-P1P2	Gramd1b	5	496.8	99.1902	44.3592	34	402.769	540.088	92.6243	-1.01519	1	L_B_6	0.995
Gramd1b_+_40456382.23-P1P2	Gramd1b	5	371.6	76.1564	34.0582	26	334.773	479.82	94.1004	-0.39136	1	L_C_11	0.98
Grip2_+_91796401.23-P1	Grip2	5	623.2	121.775	54.4595	39	1831.87	1392.51	222.98	5.42053	1	L_A_19	0.993
Gsg1_-_135254338.23-P1P2	Gsg1	5	290.2	37.2586	16.6625	28	359.353	350.963	66.3258	1.04262	1	L_A_17	0.981
Gsg1l_-_126082551.23-P1P2	Gsg1l	5	488.4	85.9785	38.4507	34	620.158	698.158	119.733	1.10043	1	L_B_8	0.98
Gsg1l_-_126082556.23-P1P2	Gsg1l	5	590.8	80.0668	35.807	33	505.507	531.455	92.5144	-0.921939	1	L_C_10	0.987
Gsg1l_-_126082581.23-P1P2	Gsg1l	5	460.4	108.588	48.5619	26	282.999	209.085	41.005	-4.32633	1	L_C_4	0.984
Gtpbp1_-_79690784.23-P1P2	Gtpbp1	5	642.8	107.894	48.2518	33	527.931	410.35	71.4327	-1.60807	1	L_A_10	0.997
H2-T23_-_36032864.23-P1P2	H2-T23	5	560.2	113.748	50.8698	29	455.996	507.335	94.2098	-1.10608	1	L_C_8	0.984
Hapln4_+_70083395.23-P1P2	Hapln4	5	683.2	220.371	98.5527	38	1597.7	2979.1	483.273	1.89231	1	L_B_6	1
Hbegf_-_36515815.23-P1P2	Hbegf	5	580	53.9676	24.135	21	115.257	260.898	56.9327	-8.16303	1	L_B_18	0.988
Hbegf_-_36516031.23-P1P2	Hbegf	5	414.4	73.7245	32.9706	31	752.613	747.849	134.318	2.51801	1	L_A_6	0.982
Hcn1_-_117602378.23-P1P2	Hcn1	5	283.8	36.9824	16.539	22	239.764	279.167	59.5186	-0.739877	1	L_C_7	0.993
Hcrtr1_+_130139343.23-P1P2	Hcrtr1	5	543.6	49.2879	22.0422	32	231.89	246.588	43.5911	-7.15077	1	L_A_5	0.995
Hepacam2_-_3494632.23-P1P2	Hepacam2	5	703.6	251.019	112.259	37	1257.79	1214.82	199.715	2.77492	1	L_A_16	0.997
Hepacam2_-_3494671.23-P1P2	Hepacam2	5	783	50.9019	22.764	36	493.737	442.654	73.7756	-3.92085	1	L_A_5	0.989
Hepacam2_+_3494644.23-P1P2	Hepacam2	5	410.6	139.951	62.588	34	579.244	570.334	97.8116	1.72418	1	L_C_11	0.992
Hfe2_+_96524990.23-P1P2	Hfe2	5	811.6	87.7713	39.2525	34	1236.25	1244.93	213.504	1.98895	1	L_C_9	0.997
Hfe2_+_96524994.23-P1P2	Hfe2	5	536.2	68.141	30.4736	34	1489.62	1201.73	206.095	4.62611	1	L_B_9	0.983
Hfe2_+_96525020.23-P1P2	Hfe2	5	471.6	142.381	63.6746	18	373.808	1118.26	263.577	-0.371018	1	L_C_23	0.984
Hhatl_-_121792537.23-P1P2	Hhatl	5	629.8	97.7021	43.6937	30	568.913	599.328	109.422	-0.556446	1	L_C_9	0.986
Hhip_+_80058071.23-P1P2	Hhip	5	300.6	53.7057	24.0179	26	442.341	948.862	186.087	0.761693	1	L_C_9	0.982
Hhip_+_80058132.23-P1P2	Hhip	5	351.2	186.677	83.4844	32	1322.12	1027.88	181.705	5.34337	1	L_A_18	0.985
Hhip_+_80058243.23-P1P2	Hhip	5	271.6	101.903	45.5726	18	513.581	1483.89	349.755	0.691858	1	L_A_4	0.991
Hiatl1_-_65113070.23-P1P2	Hiatl1	5	666.2	178.843	79.9809	27	609.566	614.734	118.306	-0.478707	1	L_C_12	0.991
Hiatl1_+_65113089.23-P1P2	Hiatl1	5	765.2	162.375	72.6164	36	1018.87	831.123	138.52	1.83132	1	L_A_27	0.987
Higd1b_+_102836338.23-P1P2	Higd1b	5	580	57.7538	25.8283	25	298.739	338.534	67.7067	-4.15411	1	L_C_12	0.987
Higd1c_-_100364440.23-P1P2	Higd1c	5	176.8	36.6429	16.3872	16	133.064	278.743	69.6857	-0.627622	1	L_C_4	0.993
Higd1c_-_100364453.23-P1P2	Higd1c	5	385.6	67.8181	30.3292	26	403.14	374.05	73.3572	0.239107	1	L_C_22	0.983
Higd1c_+_100364164.23-P1P2	Higd1c	5	579	54.4197	24.3372	34	1226.65	946.708	162.359	3.98898	1	L_A_16	0.994
Hrct1_+_43727115.23-P1P2	Hrct1	5	575	83.657	37.4126	25	422.872	906.179	181.236	-0.839394	1	L_C_8	0.992
Hs3st4_-_123982705.23-P1P2	Hs3st4	5	373	120.464	53.873	21	112.851	200.252	43.6985	-5.95328	1	L_B_18	0.991
Hs6st2_-_51681462.23-P1P2	Hs6st2	5	380.2	82.5239	36.9058	25	151.228	227.947	45.5895	-5.02248	1	L_B_9	0.988
Hs6st2_-_51681479.23-P1P2	Hs6st2	5	194.2	52.7608	23.5953	24	342.375	321.808	65.6889	2.25571	1	L_A_5	0.998
Htr3b_-_48965074.23-P1P2	Htr3b	5	595.8	71.0472	31.7733	30	317.106	341.758	62.3962	-4.46653	1	L_A_10	0.995
Htr3b_-_48965269.23-P1P2	Htr3b	5	476.044	147.123	65.7956	37	1180.18	1075.08	176.742	3.98396	1	L_C_10	0.984
Htr3b_+_48965185.23-P1P2	Htr3b	5	511.795	117.309	52.4623	27	493.107	820.746	157.953	-0.118312	1	L_B_19	0.998
Hyal5_+_24857968.23-P1P2	Hyal5	5	539.4	68.2884	30.5395	28	257.243	316.996	59.9066	-4.70994	1	L_C_10	0.989
I830077J02Rik_-_105932928.23-P1P2	I830077J02Rik	5	796.601	198.75	88.8835	26	394.303	530.523	104.044	-3.86661	1	L_A_4	0.99
Icam2_-_106382797.23-P1	Icam2	5	606.6	32.6313	14.5931	31	395.666	527.252	94.6973	-2.22746	1	L_C_23	0.994
Icam2_+_106388267.23-P2	Icam2	5	528.8	84.6298	37.8476	21	292.095	400.817	87.4655	-2.70627	1	L_B_20	0.997
Icam2_+_106388358.23-P2	Icam2	5	545.2	92.8962	41.5444	25	317.875	462.849	92.5697	-2.45572	1	L_C_7	0.983
Icos_-_60977778.23-P1P2	Icos	5	442	81.7985	36.5814	35	742.066	768.166	129.844	2.31098	1	L_A_8	0.996
Icos_+_60977733.23-P1P2	Icos	5	602	148.208	66.2805	32	298.534	418.326	73.9503	-4.10364	1	L_C_23	0.996
Ifitm5_+_140950445.23-P1P2	Ifitm5	5	719.4	125.707	56.218	25	281.725	357.448	71.4896	-6.12221	1	L_B_18	0.988
Ifnlr1_-_135686286.23-P1P2	Ifnlr1	5	757.8	107.106	47.8993	34	765.479	568.794	97.5474	0.0787163	1	L_C_5	0.991
Ifnlr1_+_135686313.23-P1P2	Ifnlr1	5	558.4	109.139	48.8084	25	128.831	344.526	68.9052	-6.23421	1	L_A_16	0.984
Ifrd1_+_40223359.23-P1	Ifrd1	5	200.4	43.0035	19.2317	24	268.702	288.047	58.7973	1.16166	1	L_C_10	0.997
Ift140_+_25016301.23-P1P2	Ift140	5	554	42.006	18.7856	27	453.717	434.644	83.6473	-1.19887	1	L_B_6	0.984
Igdcc3_+_65141020.23-P1P2	Igdcc3	5	366.8	34.3613	15.3668	29	418.863	358.665	66.6025	0.781698	1	L_A_5	0.982
Iglon5_+_43490411.23-P1P2	Iglon5	5	400.6	45.829	20.4954	23	250.457	328.845	68.5688	-2.18967	1	L_C_11	0.981
Igsf1_+_49797782.23-P1	Igsf1	5	466.8	130.89	58.5358	24	480.906	499.516	101.963	0.138341	1	L_B_7	0.993
Igsf1_+_49797881.23-P1	Igsf1	5	364.2	19.6392	8.78294	33	885.623	899.861	156.646	3.32868	1	L_A_7	0.981
Igsf3_+_101377007.23-P1P2	Igsf3	5	512.2	129.229	57.7931	32	771.75	690.016	121.979	2.12783	1	L_B_7	1
Igsf5_-_96361538.23-P1P2	Igsf5	5	498	65.5286	29.3053	30	383.386	357.64	65.2957	-1.7553	1	L_B_18	0.993
Igsf6_-_121074711.23-P1P2	Igsf6	5	664	69.9178	31.2682	32	763.853	1015.58	179.531	0.556185	1	L_A_16	0.995
Igsf6_-_121074724.23-P1P2	Igsf6	5	465.6	39.9287	17.8567	34	297.813	302.902	51.9473	-3.22995	1	L_A_9	0.985
Igsf8_+_172312127.23-P1P2	Igsf8	5	408.4	51.1058	22.8552	28	308.006	275.25	52.0173	-1.93002	1	L_C_7	0.994
Igsf9b_+_27299138.23-P1P2	Igsf9b	5	549.4	46.1877	20.6557	33	865.174	714.683	124.41	2.53816	1	L_C_10	0.988
Il12rb1_+_70808328.23-P1P2	Il12rb1	5	666	63.4941	28.3954	36	1669.79	1270.44	211.74	4.7407	1	L_A_5	0.986
Il12rb2_-_67376337.23-P1P2	Il12rb2	5	545.4	98.7411	44.1584	34	875.67	957.338	164.182	2.01161	1	L_B_5	0.986
Il13ra1_+_36111959.23-P1P2	Il13ra1	5	431.8	50.4747	22.573	24	175.419	264.403	53.971	-4.75034	1	L_C_10	0.987
Il17rb_-_30008947.23-P1P2	Il17rb	5	343.6	58.4705	26.1488	30	427.702	394.02	71.9379	1.16909	1	L_C_12	0.983
Il17rb_+_30008959.23-P1P2	Il17rb	5	638.8	94.0968	42.0813	40	3111.14	4612.42	729.288	3.39007	1	L_A_6	0.996
Il17rc_-_113471441.23-P1P2	Il17rc	5	459.6	132.64	59.3183	36	1072.62	1226.46	204.41	2.99895	1	L_B_6	0.997
Il18rap_+_40514856.23-P1P2	Il18rap	5	941.8	136.039	60.8386	27	369.72	964.213	185.563	-3.08295	1	L_A_16	0.992
Il18rap_+_40515090.23-P1P2	Il18rap	5	864.8	92.0092	41.1478	33	780.106	763.177	132.852	-0.637509	1	L_C_22	0.987
Il18rap_+_40515301.23-P1P2	Il18rap	5	293.2	67.8063	30.3239	25	317.022	519.679	103.936	0.2292	1	L_C_8	0.993
Il1r2_-_40084592.23-P1P2	Il1r2	5	623.6	52.9179	23.6656	29	249.003	322.811	59.9445	-6.24907	1	L_C_10	0.997
Il1r2_-_40084644.23-P1P2	Il1r2	5	468	91.5068	40.9231	26	761.741	1753.74	343.937	0.854054	1	L_B_19	1
Il1r2_+_40084496.23-P1P2	Il1r2	5	470.2	134.991	60.37	31	541.364	661.313	118.775	0.599149	1	L_C_9	0.998
Il1r2_+_40084566.23-P1P2	Il1r2	5	637	107.243	47.9604	30	545.549	678.974	123.963	-0.737731	1	L_C_22	0.999
Il1rap_+_26581545.23-P1P2	Il1rap	5	467.2	65.8764	29.4608	32	763.886	798.6	141.174	2.10157	1	L_C_5	0.981
Il1rl1_+_40439578.23-P1P2	Il1rl1	5	511	172.086	76.9591	28	613.383	840.167	158.777	0.644823	1	L_A_16	0.994
Il20rb_-_100486663.23-P1	Il20rb	5	599.4	192.906	86.2703	26	751.654	1533.79	300.8	0.506163	1	L_B_5	0.981
Il20rb_+_100467069.23-P2	Il20rb	5	170.6	24.2652	10.8517	16	147.125	150.194	37.5484	-0.625193	1	L_B_18	0.993
Il22ra1_+_135728010.23-P1P2	Il22ra1	5	723.8	112.513	50.3174	25	402.701	597.722	119.544	-2.68602	1	L_A_16	0.98
Il23r_+_67492017.23-P1P2	Il23r	5	993.2	120.338	53.8167	32	436.104	789.223	139.516	-3.99306	1	L_C_22	0.99
Il5ra_-_106749170.23-P1P2	Il5ra	5	502.4	30.2704	13.5374	27	283.026	484.564	93.2544	-2.35243	1	L_B_7	0.996
Il5ra_+_106749048.23-P1P2	Il5ra	5	523	84.1249	37.6218	26	684.737	999.584	196.034	0.825046	1	L_C_8	0.997
Il9r_-_32200559.23-P1P2	Il9r	5	394.6	56.2388	25.1507	28	387.514	354.297	66.9558	-0.105831	1	L_C_22	0.983
Impad1_-_4793457.23-P1P2	Impad1	5	521.6	129.678	57.9936	31	420.749	651.632	117.037	-0.861705	1	L_C_8	0.995
Ints5_+_8892894.23-P1P2	Ints5	5	649.8	108.258	48.4143	26	332.05	833.347	163.433	-1.94422	1	L_C_9	0.989
Iqcf1_+_106499797.23-P1P2	Iqcf1	5	455.2	86.3406	38.6127	29	454.105	397.455	73.8056	-0.0148373	1	L_C_4	0.999
Irgq_-_24530516.23-P1P2	Irgq	5	528	67.0932	30.005	29	485.549	367.682	68.2769	-0.62175	1	L_B_18	0.992
Itfg3_+_26244239.23-P1P2	Itfg3	5	433.8	74.8612	33.4789	29	332.924	273.125	50.718	-1.98896	1	L_C_4	0.995
Itfg3_+_26244295.23-P1P2	Itfg3	5	496.4	96.4977	43.1551	26	308.414	262.728	51.5253	-3.64842	1	L_C_7	0.998
Itga1_+_115102021.23-P1P2	Itga1	5	693.2	63.653	28.4665	34	1015.06	916.564	157.189	2.04757	1	L_C_23	0.988
Itga1_+_115102024.23-P1P2	Itga1	5	501.4	46.0359	20.5879	38	1892.27	1950.21	316.366	4.39641	1	L_B_6	0.993
Itga11_-_62677673.23-P1P2	Itga11	5	547.8	98.8671	44.2147	23	1302.24	2669.85	556.702	1.35519	1	L_B_19	0.999
Itgam_-_128062571.23-P1P2	Itgam	5	464.4	130.638	58.4231	30	447.833	444.231	81.1051	-0.20426	1	L_C_8	0.991
Itgax_+_128129424.23-P1P2	Itgax	5	584.4	83.1282	37.1761	36	743.187	639.544	106.591	1.48969	1	L_C_24	0.982
Itgb6_+_60705617.23-P2	Itgb6	5	660.2	90.1205	40.3031	28	386.597	597.227	112.865	-2.42415	1	L_A_4	0.989
Itgb8_+_119239220.23-P1P2	Itgb8	5	358.8	92.1857	41.2267	33	941.624	789.324	137.404	4.24169	1	L_C_22	0.991
Izumo2_-_44708653.23-P1P2	Izumo2	5	682	121.295	54.2448	33	530.358	593.391	103.296	-1.46804	1	L_C_4	0.982
Izumo4_-_80702076.23-P1P2	Izumo4	5	332.4	97.572	43.6355	24	234.16	275.45	56.226	-1.74724	1	L_B_28	0.995
Izumo4_-_80702563.23-P1P2	Izumo4	5	507	155.941	69.7388	40	29566.3	86795.7	13723.6	2.11747	1	L_A_18	1
Izumo4_-_80702593.23-P1P2	Izumo4	5	557.6	59.1507	26.453	35	758.254	632.856	106.972	1.87576	1	L_B_7	0.996
Jakmip2_-_43687863.23-P1P2	Jakmip2	5	179.6	34.6092	15.4777	14	166.626	183.35	49.0023	-0.264773	1	L_C_7	0.992
Jakmip2_-_43687867.23-P1P2	Jakmip2	5	466	116.917	52.2867	26	386.025	427.778	83.8942	-0.95328	1	L_A_27	0.993
Jakmip3_-_138940210.23-P1P2	Jakmip3	5	831.8	197.846	88.4796	30	589.867	844.286	154.145	-1.56952	1	L_B_11	0.981
Kcna10_-_107183068.23-P1P2	Kcna10	5	544.8	142.729	63.8306	32	696.846	1365.91	241.461	0.629692	1	L_B_5	0.997
Kcna3_-_107036031.23-P1P2	Kcna3	5	148.4	23.5754	10.5432	20	108.346	177.717	39.7387	-1.00794	1	L_B_28	0.997
Kcna5_-_126698304.23-ENSMUST00000060972.3	Kcna5	5	460.4	56.025	25.0551	27	294.443	353.945	68.1168	-2.43636	1	L_C_22	0.985
Kcna5_-_126698362.23-ENSMUST00000060972.3	Kcna5	5	294.6	51.6265	23.0881	18	89.0007	194.632	45.8752	-4.48171	1	L_B_20	0.985
Kcna6_+_126740781.23-P1P2	Kcna6	5	528	120.706	53.9815	27	1070.19	3691.4	710.411	0.76321	1	L_B_11	0.993
Kcnb2_-_15712105.23-ENSMUST00000170146.1	Kcnb2	5	520.4	85.0723	38.0455	29	306.237	391.501	72.7	-2.94584	1	L_C_11	0.985
Kcnc1_-_46396294.23-P1P2	Kcnc1	5	350.8	97.0886	43.4194	29	700.931	895.781	166.342	2.10488	1	L_C_9	0.993
Kcnc3_+_44590824.23-ENSMUST00000107906.3	Kcnc3	5	407.4	83.2034	37.2097	20	154.871	271.442	60.6963	-4.16053	1	L_C_5	0.984
Kcne1l_-_142306322.23-P1P2	Kcne1l	5	510.4	74.4097	33.277	33	552.193	509.414	88.6777	0.471287	1	L_A_10	0.99
Kcne3_-_100176505.23-P2	Kcne3	5	450.2	129.455	57.8942	34	393.487	366.917	62.9258	-0.901269	1	L_B_6	0.981
Kcne3_-_100176544.23-P2	Kcne3	5	838.4	120.857	54.0487	37	872.805	1156.13	190.066	0.181013	1	L_A_16	0.997
Kcne3_+_100178607.23-P1	Kcne3	5	355.4	103.203	46.1537	24	377.719	797.328	162.754	0.137135	1	L_A_4	0.994
Kcnf1_+_17176710.23-P1P2	Kcnf1	5	459.6	60.8794	27.2261	27	356.36	248.394	47.8035	-2.15968	1	L_B_20	0.989
Kcng1_+_168281311.23-P1P2	Kcng1	5	507	82.1279	36.7287	26	303.114	556.596	109.157	-1.86781	1	L_C_11	0.995
Kcng4_+_119635614.23-P1P2	Kcng4	5	707.8	118.041	52.7896	34	441.7	337.753	57.9242	-4.59393	1	L_A_10	0.98
Kcnj13_-_87394926.23-P1P2	Kcnj13	5	288.8	34.354	15.3636	28	445.195	547.271	103.425	1.51216	1	L_B_4	0.982
Kcnj15_-_95257433.23-P1P2	Kcnj15	5	455	33.4664	14.9666	34	791.735	740.705	127.03	2.65084	1	L_B_9	0.99
Kcnj15_+_95257384.23-P1P2	Kcnj15	5	400.173	104.222	46.6096	18	213.386	614.205	144.77	-1.29023	1	L_B_10	0.984
Kcnk10_-_98574875.23-P1P2	Kcnk10	5	242.8	30.736	13.7455	27	390.497	727.209	139.952	1.05535	1	L_C_9	0.987
Kcnk10_+_98574988.23-P1P2	Kcnk10	5	690.6	56.0161	25.0511	31	427.654	713.082	128.073	-2.05309	1	L_C_8	0.998
Kcnk15_-_163853615.23-P1P2	Kcnk15	5	619.8	31.1881	13.9478	29	289.982	483.985	89.8737	-3.66979	1	L_A_4	0.993
Kcnk18_-_59219575.23-ENSMUST00000065204.6	Kcnk18	5	493.8	45.7679	20.468	35	769.038	918.391	155.236	1.77302	1	L_C_9	0.999
Kcnk18_+_59219481.23-ENSMUST00000065204.6	Kcnk18	5	269.6	90.2125	40.3443	26	452.801	418.506	82.0758	2.2321	1	L_C_9	0.986
Kcnk4_+_6934739.23-P1P2	Kcnk4	5	583	149.888	67.0321	31	663.729	666.949	119.787	0.673935	1	L_B_7	0.987
Kcnk5_+_20181956.23-P1P2	Kcnk5	5	646.4	85.5763	38.2709	28	465.125	643.669	121.642	-1.49024	1	L_C_9	0.99
Kcnk5_+_20181971.23-P1P2	Kcnk5	5	415.4	70.2802	31.4302	31	823.39	613.497	110.187	3.7027	1	L_A_16	0.983
Kcnq4_+_120747617.23-P1P2	Kcnq4	5	801.8	143.414	64.1369	32	193.82	290.928	51.4292	-11.8217	1	L_B_28	0.995
Kcnq4_+_120747636.23-P1P2	Kcnq4	5	687.8	46.5425	20.8144	30	523.61	638.797	116.628	-1.40782	1	L_C_23	0.986
Kcnq5_+_21962450.23-P1P2	Kcnq5	5	324.6	58.0758	25.9723	22	314.735	764.542	163.001	-0.0605217	1	L_C_8	0.985
Kcns1_-_164171315.23-P1P2	Kcns1	5	347.6	71.0092	31.7563	25	326.476	256.974	51.3948	-0.411015	1	L_C_5	0.992
Kcns3_+_11150452.23-P1P2	Kcns3	5	392.2	64.3094	28.76	30	342.345	414.718	75.7168	-0.658438	1	L_A_10	0.994
Kcnt1_-_25877690.23-P1	Kcnt1	5	598.6	59.138	26.4473	32	597.559	447.64	79.1323	-0.0131613	1	L_A_4	0.98
Kcnt2_+_140245594.23-P1P2	Kcnt2	5	623.8	56.2557	25.1583	30	394.579	624.448	114.008	-2.01057	1	L_C_22	0.99
Kcnu1_-_25849425.23-ENSMUST00000098858.3	Kcnu1	5	583.8	104.746	46.8438	32	692.334	886.296	156.676	0.692726	1	L_C_8	0.997
Kcnv1_-_45114880.23-P1P2	Kcnv1	5	293.6	25.2943	11.3119	32	547.957	621.169	109.808	2.31637	1	L_A_8	0.993
Kcnv1_-_45115026.23-P1P2	Kcnv1	5	590.2	49.3528	22.0712	35	740.24	691.864	116.946	1.28298	1	L_C_24	0.997
Kcnv1_+_45114781.23-P1P2	Kcnv1	5	557.2	60.4045	27.0137	28	399.038	456.186	86.211	-1.8346	1	L_C_8	0.981
Kcnv2_+_27322362.23-P1P2	Kcnv2	5	287.6	68.7663	30.7532	23	400.445	385.998	80.4861	1.40205	1	L_A_27	0.996
Kcnv2_+_27322460.23-P1P2	Kcnv2	5	445.8	69.4277	31.049	24	373.135	467.112	95.3488	-0.762098	1	L_C_22	0.986
Khdc1a_-_21349396.23-P1P2	Khdc1a	5	400.4	51.4616	23.0143	30	471.894	433.826	79.2054	0.902646	1	L_A_27	0.99
Khdc1b_-_21383402.23-P1P2	Khdc1b	5	805.8	169.878	75.972	36	1082.06	737.749	122.958	2.24675	1	L_A_9	0.999
Khdc1b_+_21383270.23-P1P2	Khdc1b	5	612	64.436	28.8167	30	589.088	919.188	167.82	-0.136525	1	L_C_8	0.993
Khdc1c_-_21368038.23-P1P2	Khdc1c	5	779.4	118.001	52.7718	34	916.247	640.682	109.876	1.24546	1	L_A_5	0.997
Khdc1c_+_21368141.23-P1P2	Khdc1c	5	555	72.8972	32.6006	31	887.548	867.772	155.856	2.13368	1	L_A_8	0.983
Kirrel_-_87174812.23-P1P2	Kirrel	5	128.6	59.7059	26.7013	20	324.967	588.91	131.684	1.4912	1	L_C_22	0.986
Kirrel_+_87174707.23-P1P2	Kirrel	5	382.6	56.1008	25.089	25	346.615	297.427	59.4854	-0.604945	1	L_A_27	0.998
Kirrel2_-_30457218.23-P1P2	Kirrel2	5	545.2	127.472	57.0074	37	585.023	481.537	79.1642	0.503039	1	L_C_21	0.984
Kirrel2_-_30457269.23-P1P2	Kirrel2	5	365	68.9529	30.8367	23	277.319	292.566	61.0042	-1.4373	1	L_C_5	0.994
Kirrel2_-_30457516.23-P1P2	Kirrel2	5	414.6	115.783	51.7799	26	286.501	517.653	101.52	-1.26181	1	L_C_8	0.992
Kirrel3_-_34488587.23-P1P2	Kirrel3	5	478.4	63.2953	28.3065	18	195.481	263.612	62.134	-4.55337	1	L_C_12	0.993
Kiss1r_+_79916805.23-P1P2	Kiss1r	5	516.8	78.1742	34.9605	32	354.357	475.278	84.0181	-1.93343	1	L_A_16	0.991
Kiss1r_+_79916832.23-P1P2	Kiss1r	5	475	90.6697	40.5487	22	384.672	635.589	135.508	-0.66659	1	L_B_7	0.992
Klrb1_-_128723204.23-ENSMUST00000112110.2	Klrb1	5	331.4	78.194	34.9694	18	212.367	395.76	93.2814	-1.27607	1	L_C_5	0.99
Klrc1_-_129679058.23-P1P2	Klrc1	5	506	111.649	49.931	31	472.285	733.137	131.675	-0.256044	1	L_B_4	0.987
Klrd1_+_129591608.23-P1P2	Klrd1	5	219	45.05	20.147	17	156.939	199.056	48.2782	-1.28549	1	L_A_10	0.982
Klrg2_+_38637420.23-P1P2	Klrg2	5	292.4	40.4697	18.0986	20	196.077	158.919	35.5354	-2.71063	1	L_A_10	0.984
Kremen1_+_5261685.23-P1P2	Kremen1	5	296	43.9943	19.6749	36	987.608	1265.87	210.979	3.2781	1	L_B_8	0.998
Kremen1_+_5261717.23-P1P2	Kremen1	5	357.8	63.3972	28.3521	28	307.66	343.841	64.9799	-0.771631	1	L_C_10	1
Kremen2_+_23745950.23-P1P2	Kremen2	5	565.2	45.0022	20.1256	36	543.712	385.5	64.2499	-0.334438	1	L_C_22	0.985
Kremen2_+_23746104.23-P1P2	Kremen2	5	817.4	97.0737	43.4127	32	1059.58	1702.38	300.941	0.804735	1	L_A_16	0.998
Lair1_+_4063314.23-P1P2	Lair1	5	352.6	50.9048	22.7653	18	204.39	489.745	115.434	-1.28393	1	L_B_7	0.995
Lamp5_+_136058222.23-P1P2	Lamp5	5	375.2	123.554	55.2552	33	1446.91	1722.45	299.84	3.57427	1	L_C_8	0.998
Lancl1_-_67038915.23-P1P2	Lancl1	5	282.8	68.0786	30.4457	23	252.287	275.363	57.4171	-0.531421	1	L_C_10	0.995
Lancl1_-_67038926.23-P1P2	Lancl1	5	478	78.9652	35.3143	37	828.057	932.665	153.329	2.28304	1	L_A_7	0.997
Laptm4b_-_34238116.23-P1P2	Laptm4b	5	472.6	21.5128	9.62081	32	656.282	481.677	85.1493	2.15717	1	L_A_5	0.993
Large_+_73353669.23-P1P2	Large	5	611.2	99.7482	44.6087	23	314.076	585.931	122.175	-2.43195	1	L_C_22	0.982
Lect1_+_79662278.23-P1P2	Lect1	5	514.4	59.7604	26.7256	25	274.38	396.895	79.379	-3.02373	1	L_C_11	0.982
Lemd2_+_27204529.23-P1P2	Lemd2	5	379.4	72.2066	32.2918	21	287.982	350.427	76.4695	-1.19548	1	L_B_7	0.983
Lemd3_-_120979492.23-P1P2	Lemd3	5	314.8	23.8265	10.6555	27	310.625	333.042	64.094	-0.065134	1	L_B_9	0.989
Lemd3_+_120979550.23-P1P2	Lemd3	5	696	90.6256	40.529	35	686.438	692.38	117.034	-0.0817016	1	L_A_7	0.991
Lgr5_+_115587641.23-P1P2	Lgr5	5	442.6	124.819	55.8208	30	476.712	710.201	129.664	0.263081	1	L_B_5	0.99
Lhfpl1_+_145349017.23-P1P2	Lhfpl1	5	449	55.8435	24.974	30	368	760.724	138.889	-0.583202	1	L_A_16	0.997
Lhfpl1_+_145349424.23-P1P2	Lhfpl1	5	637.8	108.262	48.4163	24	486.067	744.627	151.996	-0.998266	1	L_A_16	0.988
Lhfpl2_-_94173912.23-P2	Lhfpl2	5	305.4	24.8254	11.1023	27	593.968	621.3	119.569	2.4134	1	L_C_7	0.998
Lhfpl2_+_94057640.23-P1	Lhfpl2	5	391.6	73.9513	33.072	28	210.684	216.298	40.8765	-4.42592	1	L_C_4	0.987
Lilra5_-_4237459.23-P1P2	Lilra5	5	447.4	49.0031	21.9148	19	151.178	514.359	118.002	-2.51031	1	L_C_6	0.995
Lilra6_-_3915864.23-ENSMUST00000038176.8	Lilra6	5	365.6	59.5088	26.6132	28	463.993	775.163	146.492	0.67166	1	L_B_11	0.982
Lilra6_-_3915867.23-ENSMUST00000038176.8	Lilra6	5	617.6	63.2835	28.3012	35	811.445	781.115	132.033	1.46816	1	L_C_23	0.997
Lilra6_+_3915896.23-ENSMUST00000038176.8	Lilra6	5	455	104.58	46.7696	33	508.732	467.351	81.3553	0.660462	1	L_C_23	0.997
Lingo1_-_56635217.23-P1P2	Lingo1	5	159.8	43.9227	19.6428	27	223.522	227.261	43.7363	1.45696	1	L_C_9	0.991
Lingo4_-_94398404.23-P1P2	Lingo4	5	687.2	129.509	57.9184	24	250.802	482.949	98.5815	-4.42678	1	L_B_28	0.981
Llph_+_120226709.23-P1P2	Llph	5	570	23.8747	10.6771	28	283.625	481.447	90.985	-3.14749	1	L_A_16	0.991
Lmbr1_-_29378533.23-P1P2	Lmbr1	5	473	84.0238	37.5766	28	272.835	267.023	50.4626	-3.9666	1	L_C_12	0.982
Lmbrd1_-_24678563.23-P1P2	Lmbrd1	5	512.8	76.9493	34.4128	25	151.84	226.254	45.2508	-7.97687	1	L_B_7	0.989
Lpar5_-_125067536.23-P1	Lpar5	5	357.2	75.1711	33.6176	24	272.736	360.817	73.6515	-1.14681	1	L_A_16	0.984
Lpar6_+_73237845.23-P1P2	Lpar6	5	565.8	86.5893	38.7239	25	398.729	478.147	95.6293	-1.74707	1	L_B_28	0.988
Lpcat2_-_92855316.23-P1P2	Lpcat2	5	308.4	68.5733	30.6669	12	170.028	360.41	104.042	-1.32997	1	L_C_6	0.983
Lphn2_+_148954690.23-ENSMUST00000106128.2	Lphn2	5	636.6	117.844	52.7016	35	557.894	679.121	114.792	-0.685641	1	L_A_7	0.987
Lphn2_+_148954876.23-ENSMUST00000106128.2	Lphn2	5	213	41.5752	18.593	39	993.333	1113.68	178.331	4.37576	1	L_C_9	0.99
Lrfn2_-_48932319.23-P1P2	Lrfn2	5	720.8	172.781	77.2699	33	589.328	1127.85	196.333	-0.669634	1	L_B_5	0.994
Lrfn3_+_30363220.23-P1P2	Lrfn3	5	341.4	85.1957	38.1007	26	251.591	315.237	61.8231	-1.45267	1	L_C_23	0.988
Lrig1_+_94700304.23-P1P2	Lrig1	5	418	69.9071	31.2634	25	179.397	272.333	54.4667	-4.38072	1	L_B_9	0.99
Lrig2_+_104511996.23-P1P2	Lrig2	5	367.2	84.3042	37.702	30	678.182	738.026	134.745	2.30794	1	L_A_4	0.993
Lrig2_+_104512011.23-P1P2	Lrig2	5	341.6	38.6303	17.276	32	580.061	718.185	126.958	1.87826	1	L_B_8	0.991
Lrig3_+_125966059.23-P1P2	Lrig3	5	722.6	81.1745	36.3023	34	893.085	756.684	129.77	1.31374	1	L_A_17	0.987
Lrig3_+_125966074.23-P1P2	Lrig3	5	473.8	106.587	47.667	25	385.383	422.66	84.5321	-1.04596	1	L_C_23	0.985
Lrig3_+_125966160.23-P1P2	Lrig3	5	288.4	61.3091	27.4182	15	144.162	175.336	45.2715	-3.18607	1	L_B_29	0.988
Lrit2_+_37067842.23-P1P2	Lrit2	5	556.2	56.3888	25.2179	31	583.396	668.331	120.036	0.226563	1	L_C_22	0.991
Lrrc15_-_30283237.23-P1P2	Lrrc15	5	531	84.0387	37.5832	32	645.579	588.305	103.999	1.10174	1	L_C_8	0.986
Lrrc15_+_30283434.23-P1P2	Lrrc15	5	410.8	94.5579	42.2876	20	324.402	493.76	110.408	-0.782532	1	L_A_16	0.983
Lrrc25_-_70616774.23-P1P2	Lrrc25	5	523.6	24.4602	10.9389	35	768.506	551.896	93.2875	2.62528	1	L_C_21	0.983
Lrrc25_+_70616639.23-P1P2	Lrrc25	5	691.8	65.5263	29.3043	26	401.677	423.68	83.0905	-3.49165	1	L_C_10	0.984
Lrrc3_-_77902698.23-P1P2	Lrrc3	5	593.4	96.4977	43.1551	34	812.496	981.953	168.404	1.30102	1	L_A_19	0.998
Lrrc32_+_98494070.23-ENSMUST00000165205.1	Lrrc32	5	478.6	80.1143	35.8282	32	798.844	1014.94	179.418	1.78491	1	L_A_16	0.99
Lrrc38_-_143349612.23-P1P2	Lrrc38	5	358.2	55.3507	24.7536	33	671.024	662.899	115.396	2.71088	1	L_B_9	0.989
Lrrc38_-_143349644.23-P1P2	Lrrc38	5	514	69.6814	31.1625	24	178.716	336.149	68.6162	-4.88637	1	L_C_5	0.994
Lrrc3b_-_15439135.23-P1P2	Lrrc3b	5	584.8	44.9188	20.0883	25	119.232	189.801	37.9601	-12.2647	1	L_C_6	0.985
Lrrc4_-_28832132.23-P1P2	Lrrc4	5	532.6	90.9907	40.6923	31	383.338	475.27	85.361	-1.74859	1	L_C_10	0.996
Lrrc4c_+_96317709.23-P1P2	Lrrc4c	5	563.8	117.408	52.5066	20	218.161	376.664	84.2247	-4.10377	1	L_C_7	0.997
Lrrc52_-_167467218.23-P1P2	Lrrc52	5	471.6	104.28	46.6354	35	1684.84	1811.98	306.281	3.96121	1	L_A_16	0.996
Lrrc52_+_167467332.23-P1P2	Lrrc52	5	652.8	106.258	47.5199	37	1413.81	2336.47	384.113	1.98121	1	L_A_6	0.999
Lrrc55_+_85196788.23-P1P2	Lrrc55	5	449.2	52.098	23.2989	24	130.963	263.699	53.8273	-5.91218	1	L_C_6	0.995
Lrrc66_+_73632463.23-P2	Lrrc66	5	516	93.8802	41.9845	29	419.018	393.346	73.0426	-1.32775	1	L_A_5	0.986
Lrrc8c_+_105519300.23-P1P2	Lrrc8c	5	407.8	166.381	74.4079	32	520.28	498.413	88.1079	1.27662	1	L_C_23	0.982
Lrrn1_-_107529586.23-P1P2	Lrrn1	5	542.6	94.8725	42.4283	32	496.976	460.732	81.4466	-0.560175	1	L_A_5	0.99
Lrrn2_+_132880008.23-P1P2	Lrrn2	5	416.2	33.0863	14.7966	25	238.431	240.51	48.1019	-3.69568	1	L_C_12	0.99
Lrrn4_+_132881083.23-P1P2	Lrrn4	5	513.2	98.4591	44.0323	29	363.664	347.444	64.5187	-2.31772	1	L_A_10	0.994
Lrrn4_+_132881190.23-P1P2	Lrrn4	5	473.6	95.0884	42.5248	14	234.067	658.622	176.024	-1.3608	1	L_A_4	0.982
Lrrn4cl_+_8850647.23-P1P2	Lrrn4cl	5	392.6	72.2586	32.315	28	340.787	331.618	62.67	-0.826755	1	L_B_10	0.984
Lrrn4cl_+_8850757.23-P1P2	Lrrn4cl	5	588.2	20.0175	8.95209	40	9384.09	32287.1	5105.04	1.72298	1	L_C_6	0.999
Lrrn4cl_+_8850769.23-P1P2	Lrrn4cl	5	586.4	119.014	53.2246	38	1841.81	3271.03	530.632	2.36587	1	L_A_16	1
Lrrtm2_-_35215059.23-P1P2	Lrrtm2	5	420	33.0757	14.7919	15	112.005	246.924	63.7555	-4.83088	1	L_C_12	0.981
Lrrtm2_+_35215266.23-P1P2	Lrrtm2	5	609.8	54.9654	24.5813	36	798.497	716.395	119.399	1.58039	1	L_A_7	0.989
Lrtm1_-_29018086.23-P1P2	Lrtm1	5	468.6	73.3573	32.8064	23	372.004	513.941	107.164	-0.901389	1	L_A_16	0.988
Lsamp_-_41532800.23-P1P2	Lsamp	5	612.8	96.3675	43.0969	36	226.234	363.066	60.511	-6.38835	1	L_B_9	0.99
Lsamp_-_41532852.23-P1P2	Lsamp	5	686.4	102.121	45.6701	28	247.957	530.089	100.177	-4.37667	1	L_B_7	0.999
Ltb4r2_-_55761222.23-P1P2	Ltb4r2	5	612.924	113.979	50.9728	37	875.204	999.8	164.366	1.59571	1	L_B_8	0.999
Ltbp2_-_84876677.23-P1P2	Ltbp2	5	215.8	68.3645	30.5735	17	218.64	204.332	49.5579	0.0573141	1	L_C_12	0.984
Ly6g6c_-_35067273.23-P1P2	Ly6g6c	5	237.2	50.2663	22.4798	34	862.765	782.432	134.186	4.66192	1	L_A_17	0.989
Ly6g6c_-_35067278.23-P1P2	Ly6g6c	5	685.2	80.9765	36.2138	31	568.186	617.177	110.848	-1.05562	1	L_C_11	0.994
Ly9_-_171607693.23-P1P2	Ly9	5	721.8	204.342	91.3846	27	284.06	557.799	107.348	-4.07775	1	L_A_16	0.989
Lynx1_-_74753416.23-P1P2	Lynx1	5	424.4	28.9361	12.9406	27	428.538	436.215	83.9495	0.0492858	1	L_A_7	0.983
Lypd5_+_24348997.23-P1P2	Lypd5	5	553	120.476	53.8786	30	419.722	469.196	85.6631	-1.55584	1	L_B_18	0.992
Lypd6b_+_49787467.23-P1P2	Lypd6b	5	346.8	140.094	62.6517	29	433.544	350.122	65.016	1.33419	1	L_A_26	0.987
Lyve1_-_110863110.23-P1P2	Lyve1	5	669	74.7462	33.4275	30	428.958	546.615	99.7978	-2.40529	1	L_C_11	0.998
Lyve1_+_110863221.23-P1P2	Lyve1	5	443.4	162.537	72.6888	17	225.512	357.131	86.617	-2.51553	1	L_C_5	0.985
Marco_-_120505044.23-P1P2	Marco	5	634.6	57.2826	25.6176	36	1311.95	1445.59	240.932	2.81139	1	L_C_8	0.989
Mboat1_-_30136380.23-P1P2	Mboat1	5	232	54.8316	24.5214	15	69.2858	147.707	38.1377	-4.2665	1	L_C_6	0.988
Mboat4_-_34114880.23-P1P2	Mboat4	5	315.8	50.6626	22.657	27	298.676	333.117	64.1085	-0.267102	1	L_C_5	0.992
Mboat4_+_34114831.23-P1P2	Mboat4	5	263.2	46.6551	20.8648	15	186.733	190.551	49.2	-1.5542	1	L_A_10	0.989
Mboat7_-_3693157.23-P1P2	Mboat7	5	141	52.3689	23.4201	18	204.951	697.559	164.416	0.388957	1	L_A_16	0.986
Mc1r_-_123406903.23-P1P2	Mc1r	5	866.8	68.5325	30.6487	34	569.455	515.409	88.3918	-3.36395	1	L_A_10	0.997
Mc3r_-_172248288.23-P1P2	Mc3r	5	574	52.7873	23.6072	30	489.755	1049.05	191.53	-0.439853	1	L_B_8	0.995
Mc4r_-_66860641.23-P1P2	Mc4r	5	214	51.6285	23.089	18	114.803	189.907	44.7616	-2.21613	1	L_B_9	0.992
Mc4r_+_66860574.23-P1P2	Mc4r	5	702.8	85.3505	38.1699	30	382.058	818.339	149.408	-2.14676	1	L_B_8	0.984
Mctp2_-_72306729.23-P1P2	Mctp2	5	444.8	148.639	66.4736	29	601.603	529.38	98.3035	1.59509	1	L_C_4	0.99
Mdga2_-_66471275.23-ENSMUST00000113942.2	Mdga2	5	456.8	120.769	54.0096	19	205.808	364.338	83.5849	-3.00284	1	L_B_7	0.987
Mdm1_-_118141660.23-P1P2	Mdm1	5	574.2	69.3051	30.9942	33	1079.92	2241.69	390.228	1.29595	1	L_C_23	1
Mdm1_-_118141739.23-P1P2	Mdm1	5	994.4	124.927	55.8691	36	512.066	956.663	159.444	-3.0251	1	L_A_10	1
Megf11_-_64385468.23-P1P2	Megf11	5	512.2	132.006	59.0351	24	169.915	405.123	82.6953	-4.13911	1	L_C_23	0.991
Megf8_-_25316734.23-P1P2	Megf8	5	369.8	87.9812	39.3464	25	344.105	447.95	89.59	-0.286805	1	L_C_23	0.996
Megf9_-_70534967.23-P1P2	Megf9	5	448.4	13.5757	6.07124	32	266.188	322.923	57.0853	-3.19192	1	L_B_9	0.986
Mest_+_30740597.23-P2	Mest	5	495.2	59.2765	26.5092	27	312.228	414.2	79.7129	-2.29539	1	L_C_22	0.982
Mettl25_+_105841507.23-P1P2	Mettl25	5	356.6	72.4934	32.4201	25	248.716	266.838	53.3676	-2.02153	1	L_A_16	0.983
Mfap3l_-_60632707.23-P1P2	Mfap3l	5	785.2	52.3326	23.4038	28	396.356	676.01	127.754	-3.0437	1	L_C_8	0.988
Mfrp_-_44101493.23-P1P2	Mfrp	5	643.2	38.3497	17.1505	31	924.763	2402.17	431.443	0.652607	1	L_A_4	0.998
Mfrp_-_44101498.23-P1P2	Mfrp	5	374.8	48.5201	21.6988	29	257.836	276.888	51.4168	-2.27482	1	L_A_26	0.994
Mfrp_+_44101517.23-P1P2	Mfrp	5	412.6	88.3759	39.5229	32	781.833	802.016	141.778	2.60431	1	L_A_8	0.991
Mfsd1_+_67582623.23-P1P2	Mfsd1	5	404	58.6941	26.2488	22	268.825	472.516	100.741	-1.34181	1	L_C_23	0.989
Mfsd10_-_34637161.23-P1P2	Mfsd10	5	687	73.3042	32.7826	31	637.442	1094.1	196.506	-0.252195	1	L_A_16	0.984
Mfsd12_+_81357433.23-P1P2	Mfsd12	5	300.8	54.4628	24.3565	22	403.275	796.653	169.847	0.603339	1	L_C_23	0.997
Mfsd2b_-_4874481.23-P1P2	Mfsd2b	5	627	119.361	53.3798	31	641.703	1161.6	208.629	0.0704742	1	L_A_4	0.997
Mfsd4_+_132068156.23-P1P2	Mfsd4	5	296.2	53.1573	23.7727	28	267.091	231.418	43.7338	-0.665589	1	L_C_7	0.986
Mfsd6_+_52727387.23-P1P2	Mfsd6	5	356.8	59.9475	26.8093	39	2006.59	2583.98	413.768	3.98723	1	L_B_5	1
Mfsd6l_-_68556133.23-P1P2	Mfsd6l	5	331.8	63.8255	28.5437	19	304.158	290.869	66.7299	-0.414239	1	L_A_10	0.981
Mfsd7b_-_191026391.23-P1P2	Mfsd7b	5	588.2	49.5449	22.1572	34	531.869	695.675	119.307	-0.472152	1	L_A_4	0.996
Mfsd7c_-_85746456.23-P1P2	Mfsd7c	5	530.8	101.305	45.305	30	756.31	832.505	151.994	1.48368	1	L_B_8	0.989
Mfsd9_-_40790759.23-P1P2	Mfsd9	5	496.4	119.78	53.5673	31	526.937	552.014	99.1446	0.308002	1	L_C_8	0.987
Mfsd9_-_40790994.23-P1P2	Mfsd9	5	639.4	154.92	69.2825	24	355.665	368.528	75.2254	-3.77179	1	L_B_18	0.997
Mgat3_+_80173138.23-P1P2	Mgat3	5	718	119.199	53.3076	36	1830.74	1802.33	300.389	3.70432	1	L_C_22	0.999
Mgat3_+_80173290.23-P1P2	Mgat3	5	806.6	92.4246	41.3335	31	638.08	937.622	168.402	-1.0007	1	L_B_11	0.988
Mgat4c_-_102374234.23-P1	Mgat4c	5	481.6	82.573	36.9278	30	490.181	502.941	91.8241	0.093454	1	L_B_9	0.991
Mgat4c_+_102158708.23-P2	Mgat4c	5	560.6	90.8449	40.6271	25	273.97	489.108	97.8217	-2.93012	1	L_C_22	0.982
Mgat4c_+_102374200.23-P1	Mgat4c	5	646	47.7284	21.3448	26	151.753	315.384	61.8519	-7.99083	1	L_B_10	0.993
Mgat5_+_127204923.23-P1P2	Mgat5	5	235.4	95.853	42.8668	31	993.6	957.497	171.972	4.40887	1	L_A_8	0.997
Mgat5b_+_116918625.23-P1P2	Mgat5b	5	547.4	177.207	79.2494	33	367.132	476.579	82.9618	-2.1729	1	L_C_23	0.993
Mip_+_128225628.23-P1P2	Mip	5	646.2	49.3021	22.0486	34	794.609	1105.77	189.639	0.782589	1	L_B_8	0.987
Mospd1_-_53370615.23-P1P2	Mospd1	5	285.8	62.9897	28.1698	23	199.615	298.237	62.1867	-1.3859	1	L_C_7	0.991
Mospd1_+_53370785.23-P1P2	Mospd1	5	510.8	81.6805	36.5286	29	378.52	440.353	81.7714	-1.61768	1	L_A_7	0.99
Mospd1_+_53370798.23-P1P2	Mospd1	5	338.4	62.6642	28.0243	29	484.586	503.799	93.5531	1.5626	1	L_A_11	0.988
Mospd3_+_137600811.23-P1P2	Mospd3	5	754.4	115.264	51.5476	29	374.187	420.248	78.0381	-4.87215	1	L_C_10	0.991
Mpz_-_171155453.23-P1P2	Mpz	5	504.6	115.9	51.832	34	723.162	631.57	108.313	2.01786	1	L_B_28	0.995
Mpz_+_171155358.23-P1P2	Mpz	5	620.8	121.744	54.4458	39	896.691	826.27	132.309	2.0852	1	L_A_16	0.999
Mpzl3_+_45055068.23-P1P2	Mpzl3	5	493.8	96.2611	43.0493	25	284.301	395.668	79.1336	-2.64741	1	L_A_5	0.981
Mrgpra1_+_47354608.23-P1P2	Mrgpra1	5	785.2	45.975	20.5606	28	296.704	624.093	117.943	-4.14182	1	L_C_8	0.985
Mrgpra2a_+_47452272.23-ENSMUST00000159004.1	Mrgpra2a	5	734	132.199	59.1211	33	562.896	750.746	130.688	-1.30926	1	L_C_11	0.995
Mrgpra2b_+_47529202.23-ENSMUST00000172559.1	Mrgpra2b	5	829.4	129.104	57.737	31	368.951	399.632	71.776	-6.41509	1	L_A_11	0.987
Mrgpra9_-_47253202.23-P1P2	Mrgpra9	5	321.2	41.7636	18.6773	13	135.112	238.593	66.1739	-2.8121	1	L_C_7	0.99
Mrgpra9_+_47253243.23-P1P2	Mrgpra9	5	851.4	69.486	31.0751	39	704.046	618.155	98.9841	-1.48866	1	L_A_10	0.993
Mrgprb2_-_48558244.23-P1P2	Mrgprb2	5	143.2	30.1778	13.4959	17	93.9392	119.32	28.9394	-1.70221	1	L_B_9	0.99
Mrgprb2_+_48558285.23-P1P2	Mrgprb2	5	545.8	52.4852	23.4721	34	932.84	1044.93	179.204	2.15977	1	L_A_6	0.986
Mrgprd_+_145314659.23-ENSMUST00000062163.6	Mrgprd	5	610.6	125.836	56.2757	31	479.613	833.299	149.665	-0.875198	1	L_C_8	0.992
Mrgpre_-_143784436.23-P1P2	Mrgpre	5	194.8	33.1466	14.8236	24	454.14	512.765	104.668	2.47775	1	L_C_22	0.99
Mrgprx2_+_48499410.23-P1P2	Mrgprx2	5	570.2	124.448	55.6546	29	288.954	411.052	76.3305	-3.68458	1	L_C_23	0.987
Ms4a15_-_10993396.23-P1P2	Ms4a15	5	333.8	105.422	47.1459	15	138.126	241.272	62.2961	-3.14102	1	L_B_20	0.982
Ms4a6d_-_11604911.23-P1P2	Ms4a6d	5	1046.2	104.131	46.5687	39	3226.97	3593.15	575.365	3.79025	1	L_A_6	0.993
Muc13_-_33794196.23-P1P2	Muc13	5	296.8	151.711	67.8472	20	244.15	312.957	69.9793	-0.752365	1	L_C_23	0.985
Myof_-_38043460.23-P1P2	Myof	5	371.2	68.8963	30.8114	26	202.344	433.211	84.9596	-1.98748	1	L_C_9	0.991
Myof_-_38043494.23-P1P2	Myof	5	295.8	44.2572	19.7924	30	502.887	877.284	160.169	1.29293	1	L_B_4	0.983
Myof_+_38043543.23-P1P2	Myof	5	496.2	98.2736	43.9493	34	454.939	433.592	74.3603	-0.554874	1	L_C_22	0.989
Mzt2_+_15863412.23-P1P2	Mzt2	5	389.4	78.4525	35.085	26	560.073	749.075	146.906	1.16179	1	L_C_22	0.989
Mzt2_+_15863421.23-P1P2	Mzt2	5	642	113.974	50.9706	29	585.395	870.067	161.567	-0.350348	1	L_B_4	0.988
N4bp2l2_-_150665645.23-P1P2	N4bp2l2	5	555.8	85.3417	38.166	30	555.533	581.126	106.099	-0.00251771	1	L_C_12	0.989
Nbea_+_56183841.23-P1P2	Nbea	5	220.6	49.998	22.3598	35	1578.6	3110.98	525.852	2.58247	1	L_A_7	1
Ncam2_-_81200562.23-P1P2	Ncam2	5	436	93.2148	41.6869	36	997.312	1299.63	216.606	2.5914	1	L_A_16	0.997
Nceh1_+_27182882.23-P1P2	Nceh1	5	385.2	114.868	51.3706	29	440.873	639.672	118.784	0.468694	1	L_C_10	0.981
Ncmap_-_135385852.23-P2	Ncmap	5	563.4	66.8977	29.9176	35	657.015	499.733	84.4702	1.10827	1	L_A_27	0.99
Ncmap_+_135398299.23-P1	Ncmap	5	756	100.673	45.0222	36	721.808	662.568	110.428	-0.309635	1	L_A_27	0.994
Ncmap_+_135398389.23-P1	Ncmap	5	421.2	126.359	56.5096	34	936.399	1038.77	178.148	2.89198	1	L_A_7	0.998
Ndst3_-_123690934.23-P1P2	Ndst3	5	432.6	69.8806	31.2516	32	775.437	1038.49	183.581	1.8675	1	L_C_8	0.999
non-targeting_01322	negative_control	5	2655.6	1633.79	730.655	40	6323.05	4935.75	780.41	4.69939	1	L_A_7	1
non-targeting_01324	negative_control	5	646.8	86.4043	38.6412	40	70986.5	371943	58809.3	1.19606	1	L_B_5	1
non-targeting_01331	negative_control	5	517.4	122.157	54.6302	34	626.73	515.974	88.4887	1.23552	1	L_C_5	0.992
non-targeting_01333	negative_control	5	308.8	50.007	22.3638	26	462.588	334.071	65.5167	2.3473	1	L_C_5	0.981
non-targeting_01334	negative_control	5	699.2	49.6457	22.2023	22	244.486	455.759	97.1681	-4.67966	1	L_B_7	0.995
non-targeting_01344	negative_control	5	601.8	71.925	32.1658	25	200.814	382.738	76.5476	-5.23839	1	L_C_23	0.984
non-targeting_01345	negative_control	5	497.6	82.0658	36.701	32	501.182	565.122	99.9003	0.0358575	1	L_A_10	0.991
non-targeting_01348	negative_control	5	577.8	52.4137	23.4401	31	864.168	943.465	169.451	1.68997	1	L_C_23	0.98
non-targeting_01355	negative_control	5	192.6	50.9686	22.7939	21	214.186	276.893	60.423	0.357244	1	L_B_6	0.985
non-targeting_01356	negative_control	5	324.4	47.4689	21.2288	27	359.495	417.466	80.3413	0.436821	1	L_A_9	0.992
non-targeting_01365	negative_control	5	540.6	65.294	29.2003	28	352.42	413.571	78.1576	-2.4077	1	L_A_5	0.983
non-targeting_01366	negative_control	5	434.6	82.2879	36.8003	35	1276.1	1908.7	322.628	2.60826	1	L_B_5	0.983
non-targeting_01374	negative_control	5	605.6	103.437	46.2586	35	285.94	400.859	67.7576	-4.7177	1	L_A_7	0.984
non-targeting_01375	negative_control	5	747.6	66.0553	29.5408	35	720.131	1209.45	204.434	-0.134368	1	L_B_4	0.997
non-targeting_01376	negative_control	5	308.8	76.2247	34.0887	25	265.035	196.525	39.305	-1.11346	1	L_C_5	0.989
non-targeting_01387	negative_control	5	462.6	115.77	51.7741	29	607.533	1320.05	245.127	0.591258	1	L_A_4	0.997
non-targeting_01392	negative_control	5	674.6	142.718	63.8252	18	115.28	464.534	109.492	-5.10833	1	L_A_4	0.984
non-targeting_01399	negative_control	5	547	97.1005	43.4246	35	1015.87	1227.45	207.477	2.25988	1	L_A_16	0.989
non-targeting_01407	negative_control	5	258.4	39.1765	17.5203	31	567.176	837.92	150.495	2.05174	1	L_A_7	0.998
non-targeting_01413	negative_control	5	661	123.392	55.1824	35	798.537	917.615	155.105	0.886732	1	L_B_8	0.994
non-targeting_01417	negative_control	5	326.6	37.3537	16.7051	25	328.012	438.647	87.7294	0.0160962	1	L_B_20	0.98
non-targeting_01426	negative_control	5	685.4	64.0414	28.6402	36	724.005	959.916	159.986	0.241301	1	L_B_5	0.996
non-targeting_01429	negative_control	5	582	74.7897	33.447	29	322.256	431.148	80.0622	-3.24427	1	L_C_23	0.996
non-targeting_01430	negative_control	5	390.8	52.1651	23.329	16	233.541	340.509	85.1271	-1.84734	1	L_B_10	0.987
non-targeting_01446	negative_control	5	404.4	69.723	31.1811	29	434.998	854.651	158.705	0.192798	1	L_B_5	0.987
non-targeting_01450	negative_control	5	611.8	58.3241	26.0833	36	755.242	702.107	117.018	1.22581	1	L_A_9	0.985
non-targeting_01453	negative_control	5	611.6	74.6478	33.3835	30	280.627	498.772	91.0628	-3.63456	1	L_C_11	0.997
non-targeting_01454	negative_control	5	523.2	71.1175	31.8047	33	565.412	536.659	93.4204	0.451852	1	L_C_12	0.995
non-targeting_01465	negative_control	5	418.6	133.5	59.7031	32	822.234	726.472	128.423	3.143	1	L_B_20	0.99
non-targeting_01469	negative_control	5	537.4	75.2748	33.6639	28	453.796	639.743	120.9	-0.691513	1	L_A_16	0.993
non-targeting_01472	negative_control	5	528.2	119.99	53.6613	26	236.261	228.328	44.7788	-6.51958	1	L_A_10	0.986
non-targeting_01474	negative_control	5	750.2	110.151	49.2609	29	563.808	670.846	124.573	-1.49625	1	L_C_23	0.984
non-targeting_01480	negative_control	5	522.713	130.215	58.2338	32	903.796	840.341	148.553	2.5653	1	L_B_4	0.991
non-targeting_01487	negative_control	5	669.8	45.3949	20.3012	34	694.937	513.227	88.0176	0.285595	1	L_B_10	0.988
non-targeting_01492	negative_control	5	528.2	100.268	44.8413	26	288.795	423.584	83.0717	-2.88191	1	L_C_22	0.992
non-targeting_01497	negative_control	5	466	82.8794	37.0648	34	653.067	687.269	117.866	1.58712	1	L_A_7	0.998
non-targeting_01502	negative_control	5	656	76.2725	34.1101	32	600.639	735.465	130.013	-0.425811	1	L_C_11	0.997
non-targeting_01521	negative_control	5	471.2	109.853	49.1278	26	282.053	262.389	51.4587	-3.67571	1	L_C_12	0.986
non-targeting_01523	negative_control	5	708.6	212.978	95.2468	40	2082.43	1843.47	291.479	4.71332	1	L_B_6	0.998
non-targeting_01525	negative_control	5	549.6	134.15	59.9938	22	113.055	228.63	48.744	-8.95587	1	L_C_6	0.987
non-targeting_01527	negative_control	5	457	32.7261	14.6356	29	513.513	557.182	103.466	0.546201	1	L_C_24	0.988
non-targeting_01528	negative_control	5	610.6	81.8584	36.6082	26	164.498	282.372	55.3777	-8.05562	1	L_B_7	0.982
non-targeting_01537	negative_control	5	708.2	82.3784	36.8407	28	367.897	992.231	187.514	-1.81481	1	L_B_5	0.98
non-targeting_01539	negative_control	5	583.8	96.7145	43.2521	34	481.304	464.999	79.7467	-1.28527	1	L_A_9	0.993
non-targeting_01541	negative_control	5	596.6	71.8839	32.1475	31	366.912	396.985	71.3007	-3.2214	1	L_C_11	0.987
non-targeting_01546	negative_control	5	950.2	112.87	50.4771	35	552.007	574.917	97.1787	-4.09753	1	L_C_7	0.99
non-targeting_01551	negative_control	5	225.6	93.6339	41.8743	29	245.881	355.586	66.0306	0.307138	1	L_C_22	0.999
non-targeting_01552	negative_control	5	471.2	73.5201	32.8792	36	1145.88	949.791	158.299	4.26204	1	L_A_8	0.995
non-targeting_01558	negative_control	5	384.2	73.8187	33.0127	23	354.373	427.475	89.1346	-0.334631	1	L_C_5	0.994
non-targeting_01565	negative_control	5	284.4	58.7818	26.288	15	134.952	215.595	55.6665	-2.6847	1	L_B_28	0.983
Negr1_+_156561628.23-P1P2	Negr1	5	752.2	119.215	53.3145	33	583.843	583.876	101.64	-1.65641	1	L_C_6	0.993
Neto1_+_86394658.23-P1P2	Neto1	5	498.2	125.951	56.3271	18	64.7206	241.261	56.8656	-7.62287	1	L_C_12	0.987
Neto2_+_85700882.23-P1P2	Neto2	5	589.4	97.3412	43.5323	26	202.884	267.62	52.4846	-7.36436	1	L_C_10	0.989
Neto2_+_85701075.23-P1P2	Neto2	5	517.6	41.1254	18.3918	24	206.779	448.752	91.6011	-3.3932	1	L_C_6	0.997
Nfasc_-_132742027.23-P1P2	Nfasc	5	512.6	107.93	48.2676	24	296.94	304.833	62.2238	-3.46587	1	L_B_28	0.99
Nfasc_+_132741843.23-P1P2	Nfasc	5	454	57.0964	25.5343	38	1759.36	2100.65	340.77	3.83063	1	L_B_4	1
Ninj1_+_49187345.23-P1P2	Ninj1	5	367.4	83.4584	37.3237	32	596.372	674.862	119.3	1.9193	1	L_C_8	0.992
Nipa1_-_56019692.23-P1P2	Nipa1	5	574.8	136.729	61.1469	33	745.939	823.672	143.383	1.19358	1	L_A_16	0.997
Nipa2_-_55962577.23-P1P2	Nipa2	5	769	104.563	46.7622	35	616.523	812.377	137.317	-1.11041	1	L_C_22	0.99
Nipal3_-_135494674.23-P1P2	Nipal3	5	550.4	103.014	46.0691	29	451.516	809.421	150.306	-0.657884	1	L_B_11	0.983
Nipal4_-_46166434.23-P1P2	Nipal4	5	446.4	151.49	67.7485	32	500.957	736.123	130.129	0.419253	1	L_B_11	0.993
Nipal4_+_46166534.23-P1P2	Nipal4	5	655.6	146.487	65.5108	35	1109.7	1434.52	242.479	1.87272	1	L_A_16	0.998
Nkain2_+_32890066.23-P1P2	Nkain2	5	640	190.331	85.1187	29	292.875	392.539	72.8926	-4.76214	1	L_B_9	0.995
Nkain3_-_20778691.23-P1P2	Nkain3	5	464.6	62.7559	28.0653	25	158.323	282.684	56.5368	-5.4173	1	L_B_9	0.994
Nkg7_+_43436831.23-P1P2	Nkg7	5	1020.8	330.098	147.624	36	1435.12	1310.2	218.367	1.89737	1	L_A_16	0.996
Nlgn2_+_69837969.23-P1P2	Nlgn2	5	306	71.0774	31.7868	25	239.131	337.137	67.4273	-0.991725	1	L_B_7	0.985
Nlrp6_-_140920802.23-P1P2	Nlrp6	5	495.4	78.6435	35.1704	29	575.275	814.052	151.166	0.528393	1	L_A_16	0.992
Nmur2_+_56041010.23-P1P2	Nmur2	5	451.6	108.316	48.4403	32	558.596	456.069	80.6224	1.32713	1	L_C_11	0.99
Nnat_-_157559927.23-P1P2	Nnat	5	462.8	79.3076	35.4674	27	462.84	743.633	143.112	0.000281061	1	L_B_28	0.98
Nox3_+_3696385.23-ENSMUST00000115800.1	Nox3	5	579.2	114.174	51.0602	35	550.557	573.938	97.0132	-0.295251	1	L_A_5	0.982
Npbwr1_-_5917484.23-P1P2	Npbwr1	5	262	49.7745	22.2598	21	332.866	383.672	83.7241	0.846424	1	L_C_11	0.987
Npbwr1_+_5917549.23-P1P2	Npbwr1	5	260.2	52.2705	23.3761	24	718.541	932.793	190.406	2.40718	1	L_A_26	0.999
Npffr2_-_89526860.23-P1P2	Npffr2	5	372.6	42.164	18.8563	26	473.111	726.157	142.411	0.705782	1	L_C_22	0.997
Npy1r_-_66697208.23-P1P2	Npy1r	5	559.4	55.5185	24.8286	32	360.498	371.609	65.6919	-3.0278	1	L_B_9	0.985
Npy1r_-_66697352.23-P1P2	Npy1r	5	523.4	36.5418	16.342	27	402.587	491.053	94.5032	-1.27841	1	L_C_24	0.997
Npy5r_+_66688244.23-P1P2	Npy5r	5	414	49.7142	22.2329	31	450.774	419.546	75.3527	0.488028	1	L_A_27	0.985
Nrm_+_35861270.23-P1P2	Nrm	5	420.8	100.572	44.9771	23	355.324	333.391	69.5168	-0.94187	1	L_B_10	0.985
Nsun3_-_62786862.23-P1P2	Nsun3	5	508.4	74.5205	33.3266	22	261.731	406.675	86.7034	-2.84497	1	L_A_16	0.985
Nt5dc1_+_34418723.23-P1P2	Nt5dc1	5	273	52.3975	23.4329	18	225.877	222.778	52.5092	-0.897427	1	L_A_5	0.984
Ntn4_-_93640837.23-P1P2	Ntn4	5	459.8	46.6605	20.8672	25	506.789	501.431	100.286	0.468547	1	L_B_20	0.985
Nxpe2_+_48340941.23-P1P2	Nxpe2	5	266	73.7123	32.9651	20	306.522	322.713	72.1608	0.561553	1	L_A_5	0.993
Ocln_-_100552763.23-P1P2	Ocln	5	267.6	100.366	44.885	16	127.733	158.688	39.6721	-3.52558	1	L_C_12	0.985
Ocstamp_+_165400708.23-P1P2	Ocstamp	5	639.4	61.3294	27.4274	31	533.774	624.415	112.148	-0.941845	1	L_A_26	0.997
Odf4_+_68927273.23-P1P2	Odf4	5	926.6	142.244	63.6134	31	541.66	1752.33	314.728	-1.22309	1	L_A_4	0.998
Olfr1006_+_85678856.23-ENSMUST00000099919.2	Olfr1006	5	862.8	135.117	60.4263	34	726.396	684.492	117.389	-1.16198	1	L_C_11	0.989
Olfr1014_-_85776268.23-ENSMUST00000076250.1	Olfr1014	5	562.2	56.5791	25.303	27	313.814	241.965	46.5662	-5.33405	1	L_A_10	0.984
Olfr1014_+_85776425.23-ENSMUST00000076250.1	Olfr1014	5	672.2	75.4102	33.7245	35	1421.77	1528.83	258.42	2.90059	1	L_C_11	0.999
Olfr1028_+_85950915.23-ENSMUST00000080698.1	Olfr1028	5	495.6	53.2288	23.8046	34	788.529	549.407	94.2226	3.10891	1	L_A_10	0.984
Olfr1029_-_85974819.23-ENSMUST00000082191.2	Olfr1029	5	635.8	65.7434	29.4014	34	381.093	421.051	72.2097	-3.52733	1	L_C_23	0.985
Olfr1032_-_86007590.23-ENSMUST00000062166.1	Olfr1032	5	864.6	210.032	93.929	39	1453.33	2336.41	374.125	1.57363	1	L_A_6	0.999
Olfr1032_-_86007600.23-ENSMUST00000062166.1	Olfr1032	5	277	52.1392	23.3174	23	411.714	475.835	99.2184	1.35775	1	L_C_23	0.981
Olfr1032_+_86007242.23-ENSMUST00000062166.1	Olfr1032	5	533	88.806	39.7152	27	333.571	673.348	129.586	-1.53897	1	L_B_6	0.992
Olfr1044_+_86172078.23-ENSMUST00000099906.1	Olfr1044	5	786.6	169.608	75.8509	31	460.279	578.753	103.947	-3.1393	1	L_A_16	0.982
Olfr1046_+_86218139.23-ENSMUST00000099902.1	Olfr1046	5	745	121.25	54.2245	32	529.843	631.333	111.605	-1.92784	1	L_C_12	0.983
Olfr1086_-_86677577.23-ENSMUST00000099878.1	Olfr1086	5	472.8	33.7224	15.0811	33	394.031	448.336	78.0453	-1.00927	1	L_A_5	0.993
Olfr1093_-_86785294.23-ENSMUST00000055273.1	Olfr1093	5	416.4	87.6031	39.1773	18	169.663	247.936	58.4392	-4.22211	1	L_C_7	0.988
Olfr110_-_37492114.23-P1P2	Olfr110	5	603.2	64.5461	28.8659	27	444.432	597.101	114.912	-1.38164	1	L_C_8	0.985
Olfr1100_-_86978953.23-ENSMUST00000094913.3	Olfr1100	5	879.8	115.298	51.563	25	346.448	399.532	79.9065	-6.6747	1	L_C_5	0.983
Olfr1100_-_86979089.23-ENSMUST00000094913.3	Olfr1100	5	1062.8	95.1982	42.5739	35	446.6	550.699	93.0852	-6.61974	1	L_A_16	0.987
Olfr1104_+_87022892.23-ENSMUST00000099869.1	Olfr1104	5	520	105.52	47.19	29	460.952	486.621	90.3633	-0.653447	1	L_A_16	0.991
Olfr1111_+_87150735.23-ENSMUST00000099860.2	Olfr1111	5	519.2	75.7014	33.8547	34	698.128	797.895	136.838	1.30759	1	L_B_5	0.992
Olfr1155_+_87943697.23-ENSMUST00000099843.1	Olfr1155	5	843.4	101.579	45.4275	33	433.746	563.213	98.0428	-4.17832	1	L_C_8	0.993
Olfr1155_+_87943806.23-ENSMUST00000099843.1	Olfr1155	5	499.8	66.1302	29.5743	25	299.438	405.95	81.1899	-2.46782	1	L_C_23	0.985
Olfr1156_-_87950470.23-ENSMUST00000099842.3	Olfr1156	5	752.4	82.9415	37.0926	34	590.711	763.6	130.956	-1.23468	1	L_A_16	0.995
Olfr1162_-_88051204.23-ENSMUST00000183862.1	Olfr1162	5	887.4	121.284	54.2398	34	926.661	844.027	144.749	0.271237	1	L_B_8	0.982
Olfr1199_-_88756810.23-ENSMUST00000099813.1	Olfr1199	5	435.2	68.3718	30.5768	30	406.766	425.968	77.7708	-0.365611	1	L_A_7	0.988
Olfr1206_-_88864498.23-ENSMUST00000077302.1	Olfr1206	5	693	194.053	86.7831	37	719.003	847.137	139.269	0.18671	1	L_B_8	0.995
Olfr1206_+_88864362.23-ENSMUST00000077302.1	Olfr1206	5	1006.4	152.264	68.0945	31	560.732	991.452	178.07	-2.50277	1	L_B_5	0.982
Olfr1211_-_88930506.23-ENSMUST00000099808.1	Olfr1211	5	418.4	84.0226	37.5761	24	462.391	391.752	79.9661	0.550118	1	L_A_27	0.995
Olfr1238_+_89407170.23-ENSMUST00000099781.2	Olfr1238	5	692.8	163.054	72.9201	35	1302.4	2202.07	372.218	1.63775	1	L_C_8	0.999
Olfr1240_+_89440509.23-ENSMUST00000099779.2	Olfr1240	5	401.2	22.3316	9.98699	22	220.402	206.689	44.0663	-4.10286	1	L_A_26	0.989
Olfr1255_+_89816103.23-ENSMUST00000057369.1	Olfr1255	5	513	127.55	57.0421	34	597.532	520.624	89.2863	0.946754	1	L_B_20	0.984
Olfr1258_-_89929646.23-ENSMUST00000111516.1	Olfr1258	5	440	57.823	25.8592	18	170.378	328.212	77.3603	-3.48528	1	L_B_18	0.986
Olfr1258_+_89927161.23-ENSMUST00000102609.1	Olfr1258	5	466.8	88.3301	39.5024	38	2518	3982.6	646.063	3.17492	1	L_B_5	0.999
Olfr1258_+_89929269.23-ENSMUST00000111516.1	Olfr1258	5	552.8	105.26	47.0738	33	319.29	616.979	107.402	-2.17416	1	L_A_6	0.983
Olfr1272_-_90283042.23-ENSMUST00000099750.1	Olfr1272	5	617.8	143.571	64.207	32	555.578	509.895	90.1375	-0.690295	1	L_A_10	0.988
Olfr13_-_43173717.23-ENSMUST00000059512.4	Olfr13	5	427.4	104.1	46.5549	27	498.316	791.312	152.288	0.465668	1	L_C_11	0.994
Olfr1311_-_112022193.23-ENSMUST00000099601.2	Olfr1311	5	203.8	41.7457	18.6692	22	197.445	218.622	46.6105	-0.136352	1	L_C_10	0.993
Olfr1311_+_112022011.23-ENSMUST00000099601.2	Olfr1311	5	601	44.6094	19.9499	30	310.893	467.814	85.4108	-3.3966	1	L_A_16	0.985
Olfr1316_-_112130992.23-ENSMUST00000099596.1	Olfr1316	5	586.2	82.4664	36.8801	23	360.155	940.689	196.147	-1.15243	1	L_A_4	0.994
Olfr1356_-_78848036.23-ENSMUST00000061289.6	Olfr1356	5	569.8	32.8207	14.6779	27	195.794	298.698	57.4844	-6.50622	1	L_C_5	0.995
Olfr1356_+_78848194.23-ENSMUST00000061289.6	Olfr1356	5	464.8	79.685	35.6362	15	72.3304	219.573	56.6936	-6.92264	1	L_C_6	0.982
Olfr1359_-_21702547.23-ENSMUST00000079135.2	Olfr1359	5	581.2	65.8916	29.4676	33	604.55	611.839	106.507	0.219231	1	L_C_11	0.991
Olfr1360_-_21675224.23-ENSMUST00000077843.3	Olfr1360	5	905.2	92.74	41.4746	38	1671.61	1320.3	214.181	3.57835	1	L_C_24	0.986
Olfr1378_+_50968718.23-ENSMUST00000052285.1	Olfr1378	5	594.2	86.7623	38.8013	26	228.982	516.633	101.32	-3.6046	1	L_C_5	0.999
Olfr1378_+_50968872.23-ENSMUST00000052285.1	Olfr1378	5	747.6	107.295	47.984	34	784.431	751.355	128.856	0.285828	1	L_C_22	0.995
Olfr1378_+_50968943.23-ENSMUST00000052285.1	Olfr1378	5	562	83.0662	37.1484	25	264.578	436.943	87.3885	-3.40345	1	L_A_10	0.983
Olfr1386_-_49469914.23-ENSMUST00000071905.2	Olfr1386	5	383.4	62.0266	27.7391	30	399.036	488.151	89.1238	0.17544	1	L_A_9	0.984
Olfr1396_+_49115149.23-P1P2	Olfr1396	5	570.8	25.2923	11.3111	31	431.622	825.401	148.246	-0.93883	1	L_C_8	0.999
Olfr140_-_90052620.23-ENSMUST00000099757.1	Olfr140	5	846.4	166.443	74.4356	37	1018.46	1188.66	195.415	0.880493	1	L_A_19	0.997
Olfr1406_-_173184672.23-ENSMUST00000072395.2	Olfr1406	5	395.6	48.8907	21.8646	29	373.455	435.135	80.8025	-0.274069	1	L_A_10	0.992
Olfr1416_-_92480889.23-ENSMUST00000086837.1	Olfr1416	5	535.4	152.644	68.2646	32	552.309	806.723	142.61	0.118569	1	L_B_8	0.992
Olfr1420_-_11895820.23-ENSMUST00000072784.2	Olfr1420	5	543.506	125.753	56.2383	36	606.755	588.903	98.1505	0.644401	1	L_A_5	0.996
Olfr1420_+_11895788.23-ENSMUST00000072784.2	Olfr1420	5	534.8	166.582	74.4979	22	403.086	619.309	132.037	-0.997556	1	L_C_23	0.987
Olfr1424_-_12059924.23-ENSMUST00000087830.1	Olfr1424	5	861	182.561	81.6437	27	465.892	926.088	178.226	-2.2169	1	L_C_22	0.997
Olfr1428_-_12109720.23-ENSMUST00000087824.1	Olfr1428	5	382	55.9196	25.008	27	378.551	309.218	59.509	-0.0579604	1	L_A_11	0.98
Olfr1433_-_12279419.23-ENSMUST00000087814.3	Olfr1433	5	655.4	113.019	50.5436	33	785.009	713.361	124.18	1.04371	1	L_C_23	0.997
Olfr1433_-_12279666.23-ENSMUST00000087814.3	Olfr1433	5	676.4	102.261	45.7325	27	379.735	500.067	96.2379	-3.08262	1	L_C_23	0.987
Olfr1433_-_12279689.23-ENSMUST00000087814.3	Olfr1433	5	835.8	80.7137	36.0963	35	551.025	476.945	80.6184	-3.53238	1	L_C_7	0.993
Olfr1444_+_12861551.23-ENSMUST00000059675.2	Olfr1444	5	526.2	72.7956	32.5552	27	222.7	312.668	60.1729	-5.04379	1	L_C_10	0.998
Olfr1448_+_12920405.23-ENSMUST00000054737.2	Olfr1448	5	850.4	66.2782	29.6405	35	656.315	887.856	150.075	-1.29325	1	L_B_4	0.992
Olfr1448_+_12920577.23-ENSMUST00000054737.2	Olfr1448	5	461.8	46.6444	20.86	21	669.646	1695.88	370.071	0.56164	1	L_B_6	0.989
Olfr1457_-_13095761.23-ENSMUST00000075170.2	Olfr1457	5	903	86.6631	38.7569	35	617.123	1005.05	169.884	-1.68278	1	L_B_5	0.994
Olfr1469_-_13410044.23-ENSMUST00000077538.1	Olfr1469	5	249.8	63.2195	28.2726	36	958.707	1040.46	173.411	4.08802	1	L_C_9	0.995
Olfr147_+_38401582.23-ENSMUST00000056364.2	Olfr147	5	397.8	79.0297	35.3432	19	198.964	294.778	67.6268	-2.94019	1	L_B_18	0.991
Olfr1494_+_13748946.23-ENSMUST00000051768.3	Olfr1494	5	889.6	175.746	78.5962	36	1133.82	1024.15	170.691	1.43078	1	L_C_8	0.993
Olfr1494_+_13749011.23-ENSMUST00000051768.3	Olfr1494	5	485.4	90.8449	40.6271	23	297.39	317.932	66.2934	-2.83603	1	L_B_28	0.985
Olfr1496_-_13780154.23-ENSMUST00000057390.3	Olfr1496	5	557	38.8523	17.3753	37	860.319	1309.98	215.359	1.40843	1	L_B_8	1
Olfr15_-_3838866.23-ENSMUST00000080917.1	Olfr15	5	128.2	58.5807	26.1981	13	118.671	175.228	48.5996	-0.196066	1	L_C_21	0.988
Olfr15_+_3838815.23-ENSMUST00000080917.1	Olfr15	5	272.4	56.261	25.1607	14	129.847	231.656	61.9127	-2.30249	1	L_C_12	0.988
Olfr1500_+_13828622.23-ENSMUST00000067670.2	Olfr1500	5	516	95.268	42.6052	29	451.959	510.141	94.7309	-0.676036	1	L_C_12	0.998
Olfr1502_-_13861337.23-ENSMUST00000074221.1	Olfr1502	5	799.2	105.22	47.0557	29	426.215	450.76	83.7041	-4.45599	1	L_C_11	0.983
Olfr1509_-_52450197.23-ENSMUST00000045066.2	Olfr1509	5	712.8	67.6846	30.2695	34	775.546	763.084	130.868	0.479462	1	L_C_23	0.999
Olfr152_-_87782369.23-ENSMUST00000090709.1-ENSMUST00000105210.1	Olfr152	5	787.2	153.055	68.4481	30	473.477	529.146	96.6084	-3.24737	1	L_A_16	0.986
Olfr152_+_87782436.23-ENSMUST00000090709.1-ENSMUST00000105210.1	Olfr152	5	626.8	86.3464	38.6153	31	302.117	469.918	84.3998	-3.84696	1	L_C_11	0.981
Olfr155_-_43854228.23-ENSMUST00000095108.1	Olfr155	5	303.2	72.634	32.4829	27	403.348	375.434	72.2523	1.38609	1	L_C_23	0.99
Olfr155_+_43853825.23-ENSMUST00000095108.1	Olfr155	5	464.2	91.5243	40.9309	34	771.229	789.783	135.447	2.26679	1	L_A_16	0.991
Olfr160_+_37712386.23-ENSMUST00000104875.1	Olfr160	5	547.8	33.7298	15.0844	28	395.807	528.442	99.8662	-1.52197	1	L_A_19	0.983
Olfr164_-_19286893.23-ENSMUST00000056727.4	Olfr164	5	503.4	105.751	47.2933	18	193.292	287.059	67.6605	-4.5833	1	L_C_12	0.984
Olfr165_-_19408460.23-ENSMUST00000052516.4	Olfr165	5	626.2	91.7099	41.0139	27	344.818	761.418	146.535	-1.92024	1	L_C_8	0.988
Olfr167_-_19515799.23-ENSMUST00000054606.1	Olfr167	5	335	96.933	43.3497	20	222.384	359.248	80.3304	-1.40191	1	L_C_5	0.993
Olfr17_-_107097237.23-ENSMUST00000098138.2	Olfr17	5	713.16	152.725	68.3008	33	567.022	605.743	105.446	-1.3859	1	L_A_11	0.997
Olfr172_+_58761408.23-ENSMUST00000095991.2	Olfr172	5	542.2	45.9913	20.5679	37	797.523	953.866	156.815	1.62818	1	L_A_19	0.994
Olfr173_-_58798190.23-ENSMUST00000049940.4	Olfr173	5	610.6	66.9164	29.9259	37	1320.45	3431.67	564.163	1.25823	1	L_C_8	1
Olfr173_+_58798123.23-ENSMUST00000049940.4	Olfr173	5	602.6	61.2887	27.4091	31	289.646	322.95	58.0036	-5.39543	1	L_B_20	0.983
Olfr183_+_58995136.23-ENSMUST00000073320.2	Olfr183	5	734.4	141.682	63.3621	30	519.524	418.247	76.3611	-2.81395	1	L_C_23	0.991
Olfr19_-_16674255.23-ENSMUST00000057886.4	Olfr19	5	675.4	59.0618	26.4133	32	441.277	427.926	75.6473	-3.09492	1	L_A_9	0.99
Olfr19_-_16674384.23-ENSMUST00000057886.4	Olfr19	5	201.8	41.4994	18.5591	27	207.44	224.291	43.1647	0.130671	1	L_C_23	0.982
Olfr196_+_59168237.23-ENSMUST00000077027.1	Olfr196	5	630.2	70.3612	31.4665	25	284.419	473.8	94.76	-3.64902	1	L_C_23	0.982
Olfr196_+_59168294.23-ENSMUST00000077027.1	Olfr196	5	528.8	41.8891	18.7334	30	506.324	583.746	106.577	-0.210891	1	L_A_10	0.985
Olfr198_+_59203019.23-ENSMUST00000064452.2	Olfr198	5	679.8	35.0386	15.6697	31	804.513	583.5	104.8	1.19001	1	L_C_11	0.98
Olfr220_-_174448583.23-ENSMUST00000085861.2	Olfr220	5	438.6	91.095	40.7389	28	223.254	472.053	89.2096	-2.41393	1	L_C_22	0.993
Olfr222_+_59571919.23-P1P2	Olfr222	5	529.4	65.1521	29.1369	30	244.462	313.202	57.1825	-4.98296	1	L_C_12	0.992
Olfr229_+_39909390.23-ENSMUST00000076802.2	Olfr229	5	745.6	136.17	60.8971	30	332.759	682.183	124.549	-3.31469	1	L_A_16	0.994
Olfr229_+_39909444.23-ENSMUST00000076802.2	Olfr229	5	694.6	114.321	51.1259	36	574.899	635.018	105.836	-1.131	1	L_C_22	0.987
Olfr237-ps1_-_43153050.23-ENSMUST00000095953.2	Olfr237-ps1	5	464.2	94.9431	42.4599	24	402.87	334.637	68.3074	-0.897849	1	L_C_12	0.986
Olfr24_-_18755998.23-ENSMUST00000066997.2	Olfr24	5	464.8	104.169	46.5858	20	190.219	493.404	110.328	-2.48876	1	L_C_23	0.981
Olfr24_+_18755930.23-ENSMUST00000066997.2	Olfr24	5	805	112.363	50.2504	22	190.655	367.932	78.4434	-7.83169	1	L_B_7	0.986
Olfr26_-_38854859.23-ENSMUST00000104874.2	Olfr26	5	307	64.6645	28.9189	37	1280.75	1536.26	252.56	3.85553	1	L_A_6	0.981
Olfr26_-_38854905.23-ENSMUST00000104874.2	Olfr26	5	618.4	89.0101	39.8065	28	411.808	606.605	114.638	-1.80213	1	L_C_23	0.998
Olfr263_-_21132299.23-ENSMUST00000096006.2	Olfr263	5	669.2	106.413	47.5893	30	647.545	653.704	119.349	-0.181441	1	L_C_5	0.999
Olfr270_-_52970411.23-ENSMUST00000095084.1-ENSMUST00000172257.1	Olfr270	5	307.2	47.6256	21.2988	38	1235.2	1757.33	285.077	3.25525	1	L_A_6	0.998
Olfr270_+_52970482.23-ENSMUST00000095084.1-ENSMUST00000172257.1	Olfr270	5	268.6	36.4321	16.2929	24	198.704	454.141	92.7012	-0.753989	1	L_A_19	0.986
Olfr270_+_52970547.23-ENSMUST00000095084.1-ENSMUST00000172257.1	Olfr270	5	803.2	71.3246	31.8973	30	760.2	616.881	112.626	-0.381793	1	L_A_4	0.984
Olfr270_+_52970577.23-ENSMUST00000095084.1-ENSMUST00000172257.1	Olfr270	5	662.6	113.872	50.925	32	495.906	557.684	98.5855	-1.69086	1	L_B_6	0.991
Olfr272_+_52912076.23-ENSMUST00000051600.2	Olfr272	5	173.6	32.3466	14.4658	25	328.909	359.366	71.8732	2.16088	1	L_A_17	0.988
Olfr273_+_52856793.23-ENSMUST00000051520.2	Olfr273	5	746.2	151.118	67.5821	36	621.782	691.861	115.31	-1.07898	1	L_A_19	0.993
Olfr273_+_52858599.23-ENSMUST00000107670.1	Olfr273	5	421.6	78.6657	35.1804	33	745.383	1266.89	220.538	1.46815	1	L_B_5	0.993
Olfr275_+_52824907.23-ENSMUST00000095085.1	Olfr275	5	472.2	47.4889	21.2377	26	308.642	384.704	75.4466	-2.16786	1	L_C_10	0.987
Olfr286_+_98227904.23-ENSMUST00000073612.3	Olfr286	5	538.8	115.309	51.5678	33	645.879	419.636	73.0493	1.46584	1	L_B_18	0.982
Olfr301_+_86403650.23-ENSMUST00000174362.1	Olfr301	5	235.4	75.5632	33.7929	17	203.262	213.456	51.7707	-0.620785	1	L_C_12	0.991
Olfr31_+_14327870.23-ENSMUST00000100872.1	Olfr31	5	644.6	153.809	68.7856	36	790.978	764.115	127.352	1.14939	1	L_C_9	0.993
Olfr314_-_58786023.23-ENSMUST00000076393.3	Olfr314	5	491.8	43.9625	19.6606	29	438.397	302.089	56.0964	-0.951993	1	L_C_11	0.989
Olfr314_+_58785930.23-ENSMUST00000076393.3	Olfr314	5	577.6	113.317	50.677	30	574.948	713.782	130.318	-0.0203466	1	L_A_7	0.983
Olfr314_+_58786003.23-ENSMUST00000076393.3	Olfr314	5	599	50.8035	22.72	30	608.37	590.529	107.815	0.0869041	1	L_C_9	0.993
Olfr315_+_58777947.23-ENSMUST00000081533.2	Olfr315	5	418	50.03	22.3741	25	318.84	205.346	41.0692	-2.41446	1	L_A_17	0.994
Olfr322_-_58665471.23-ENSMUST00000072030.3	Olfr322	5	693.4	135.769	60.7179	28	543.322	758.805	143.401	-1.04656	1	L_C_9	0.995
Olfr323_+_58626124.23-ENSMUST00000070804.2	Olfr323	5	583.8	67.6365	30.248	24	551.304	1015.83	207.355	-0.156717	1	L_A_16	0.987
Olfr348_-_36784041.23-ENSMUST00000112950.1	Olfr348	5	582.4	52.0221	23.265	35	1287.08	1666.52	281.693	2.5016	1	L_B_11	0.985
Olfr348_+_36784109.23-ENSMUST00000112950.1	Olfr348	5	367	79.6084	35.602	30	604.845	524.186	95.7028	2.48525	1	L_C_11	0.988
Olfr348_+_36786348.23-ENSMUST00000056865.1	Olfr348	5	408.8	22.6318	10.1213	30	416.642	513.532	93.7577	0.0836432	1	L_C_8	0.986
Olfr348_+_36786381.23-ENSMUST00000056865.1	Olfr348	5	682.2	118.352	52.9286	29	426.774	609.71	113.22	-2.25601	1	L_C_22	0.993
Olfr354_-_36906801.23-ENSMUST00000068475.2	Olfr354	5	877.6	62.732	28.0546	37	964.209	1428.99	234.925	0.368665	1	L_B_5	0.998
Olfr354_+_36906775.23-ENSMUST00000068475.2	Olfr354	5	618.2	45.1962	20.2124	33	531.466	860.226	149.746	-0.579209	1	L_B_11	0.994
Olfr355_-_36928440.23-ENSMUST00000100147.1	Olfr355	5	190.2	64.3949	28.7983	21	337.789	287.549	62.7483	2.35209	1	L_C_12	0.986
Olfr362_-_37105902.23-ENSMUST00000100144.1	Olfr362	5	426.8	101.327	45.3149	34	601.888	758.079	130.01	1.34673	1	L_B_9	0.989
Olfr362_+_37105885.23-ENSMUST00000100144.1	Olfr362	5	974	183.674	82.1413	31	574.584	757.859	136.115	-2.93439	1	L_A_10	0.997
Olfr370_-_83540715.23-ENSMUST00000058609.4	Olfr370	5	525.6	55.1661	24.671	35	1079.91	1092.06	184.591	3.00293	1	L_A_19	0.981
Olfr370_+_83540930.23-ENSMUST00000058609.4	Olfr370	5	402.6	118.612	53.0449	30	518.58	1011.38	184.651	0.628102	1	L_C_6	0.998
Olfr372_+_72057311.23-ENSMUST00000093434.4	Olfr372	5	470.2	120.9	54.0679	34	544.484	560.813	96.1787	0.772357	1	L_C_22	0.999
Olfr376_+_73371066.23-ENSMUST00000120401.1-ENSMUST00000078952.2-ENSMUST00000170592.1	Olfr376	5	831.8	169.787	75.9312	36	1030.34	770.477	128.413	1.54613	1	L_B_6	0.982
Olfr403_+_74195366.23-ENSMUST00000076675.1	Olfr403	5	964.2	184.892	82.6864	35	739.229	1211.95	204.857	-1.09819	1	L_A_16	0.985
Olfr410_-_74335287.23-ENSMUST00000052254.4	Olfr410	5	563	102.054	45.6399	27	312.991	406.869	78.3019	-3.19289	1	L_C_23	0.987
Olfr410_+_74335371.23-ENSMUST00000052254.4	Olfr410	5	758.4	90.4367	40.4445	33	656.79	515.961	89.8173	-1.13129	1	L_A_10	0.988
Olfr411_+_74347764.23-ENSMUST00000080365.3	Olfr411	5	255.4	97.6642	43.6768	24	404.754	357.63	73.001	2.04591	1	L_B_10	0.993
Olfr411_+_74347785.23-ENSMUST00000080365.3	Olfr411	5	598.2	116.678	52.1799	34	623.044	696.783	119.497	0.207902	1	L_B_11	0.981
[truncated: 797 more rows]
